# Supplementary material for: Modelling the Health Impact of an English Sugary Drinks Duty at National and Local Levels
Source: PLoS One. 2015 Jun 29;10(6):e0130770. doi: 10.1371/journal.pone.0130770 (PMC4486083; doi:10.1371/journal.pone.0130770)
Supplement: S1 Table — (XLSM) [file pone.0130770.s001.xlsm]

## Sheet: Model
									basecase cal reduction		8.31908
	Notes		Have lined up parameters in same direction so the 2.5% and 97.5% are reversed for PED.	Because outcomes are based on absolute estimates this does not affect outcomes.		This crosses zero but could possibly be less than zero if reduced SSB consumption reduced other consumption, which there is some evidence for.
		SSB Consumption	Price Elasticity of Demand	Current obesity Rates (proportion of population)	Change in obesity rates over time (%)	Substitution of calories from SSBs with a 20% duty (kcal)	Relative impact on future obesity rates	Relative impact on calories	Cals from substitution	Impact on calories (excl. substitution)	Impact on outcomes - average kcal per day (inc. subsitution)
	N (refreshes each time model is run)	303.591	-0.713886	0.246982	52.0084	2.34266
	Distribution	Normal	Normal	Normal	Normal	Normal
	Mean	300.5	-0.69	0.2415	60.75	1.775
	sd	90.5612	-0.117347	0.0145	14.25	0.905612
	Mean 2 (based on simulations)	300.487	-0.689353	0.24156	60.5678	1.77623	0.997001	0.998733	1.77623	8.30854	6.53231
low SSB consumption, low PED, low change in obesity rates, high substitution of cals	2.5% percentile - lowest impact scenario	123.175	-0.462448	0.213393	32.5385	0.00418657	0.535613	0.378194	0.00418657	3.14622	1.0748
high SSB consumption, high PED, high change in obesity rates, negative substitution of cals	97.5% percentile - highest impact scenario	476.594	-0.918592	0.269674	89.3098	3.55416	1.47012	1.74263	3.55416	14.4971	12.9272
trial number	1	60.3108	-0.560614	0.220826	59.0984	4.11192	0.972812	0.163067	4.11192	1.35657	-2.75536
trial number	2	392.273	-0.553758	0.224815	77.482	2.07611	1.27542	1.04765	2.07611	8.71547	6.63936
trial number	3	420.521	-0.757473	0.226465	66.6842	1.82811	1.09768	1.53625	1.82811	12.7802	10.9521
trial number	4	198.231	-0.783261	0.270216	62.4147	0.311982	1.0274	0.748831	0.311982	6.22958	5.9176
trial number	5	161.857	-0.609105	0.240416	88.4995	2.76363	1.45678	0.475476	2.76363	3.95553	1.1919
trial number	6	326.039	-0.495161	0.24574	84.722	0.0635481	1.3946	0.778615	0.0635481	6.47736	6.41381
trial number	7	397.624	-0.563165	0.260691	52.2986	0.99539	0.860882	1.07998	0.99539	8.98441	7.98902
trial number	8	169.854	-0.537925	0.239822	58.9445	0.424022	0.970281	0.440659	0.424022	3.66588	3.24186
trial number	9	337.041	-0.774516	0.254934	72.7304	1.30028	1.19721	1.25898	1.30028	10.4736	9.1733
trial number	10	296.532	-0.590462	0.248819	41.5709	2.88407	0.684294	0.844441	2.88407	7.02497	4.1409
trial number	11	384.243	-0.689021	0.239154	57.4347	2.04539	0.945427	1.27686	2.04539	10.6223	8.57694
trial number	12	275.735	-0.682384	0.247182	54.9127	1.71695	0.903913	0.90746	1.71695	7.54923	5.83228
trial number	13	289.322	-0.586253	0.228333	44.3518	1.95659	0.730072	0.818038	1.95659	6.80532	4.84873
trial number	14	203.14	-0.70516	0.257282	66.3301	1.74316	1.09185	0.690858	1.74316	5.7473	4.00415
trial number	15	420.602	-0.679344	0.260963	59.9952	1.22776	0.987575	1.37806	1.22776	11.4642	10.2364
trial number	16	365.637	-0.67955	0.247098	54.1376	1.53258	0.891154	1.19834	1.53258	9.96905	8.43646
trial number	17	440.359	-0.54496	0.243368	39.0368	0.85573	0.642582	1.15739	0.85573	9.6284	8.77267
trial number	18	206.619	-0.750884	0.263448	55.9947	1.99055	0.921724	0.748255	1.99055	6.22479	4.23425
trial number	19	325.368	-0.600705	0.253899	83.7445	3.18542	1.37851	0.942634	3.18542	7.84185	4.65643
trial number	20	319.33	-0.687926	0.237003	84.2677	-1.80902	1.38712	1.05947	-1.80902	8.81381	10.6228
trial number	21	246.081	-0.54688	0.22605	49.1498	1.87565	0.80905	0.649049	1.87565	5.39949	3.52384
trial number	22	404.673	-0.57708	0.234862	72.4136	0.716203	1.19199	1.12628	0.716203	9.36962	8.65342
trial number	23	272.621	-0.757927	0.249738	80.3558	2.411	1.32273	0.996536	2.411	8.29026	5.87926
trial number	24	254.931	-0.671056	0.23739	54.598	2.00026	0.898732	0.825065	2.00026	6.86378	4.86353
trial number	25	403.234	-0.692658	0.226389	49.8181	2.14915	0.820052	1.34704	2.14915	11.2062	9.05702
trial number	26	446.627	-0.825267	0.238927	63.7123	1.40055	1.04876	1.77765	1.40055	14.7884	13.3878
trial number	27	246.764	-0.655169	0.222363	56.8028	1.34556	0.935025	0.779725	1.34556	6.48659	5.14103
trial number	28	349.622	-0.548853	0.222788	55.0833	0.415178	0.906721	0.925469	0.415178	7.69905	7.28388
trial number	29	372.156	-0.66871	0.217289	54.0243	3.20013	0.889288	1.20024	3.20013	9.98491	6.78478
trial number	30	299.71	-0.749307	0.229404	64.6779	1.9252	1.06466	1.0831	1.9252	9.01035	7.08516
trial number	31	375.132	-0.684988	0.235676	62.535	1.75686	1.02938	1.23929	1.75686	10.3098	8.5529
trial number	32	277.701	-0.526924	0.227655	64.7532	0.00768003	1.0659	0.705717	0.00768003	5.87092	5.86324
trial number	33	308.178	-0.660496	0.207059	78.8667	0.679497	1.29822	0.9817	0.679497	8.16684	7.48734
trial number	34	338.892	-0.659666	0.240348	69.8059	1.45287	1.14907	1.07818	1.45287	8.96948	7.5166
trial number	35	386.586	-0.645953	0.251192	70.3213	0.471367	1.15755	1.20435	0.471367	10.0191	9.54773
trial number	36	254.903	-0.723193	0.2472	51.5344	3.71922	0.848302	0.88907	3.71922	7.39624	3.67702
trial number	37	366.818	-0.640848	0.254816	40.7566	0.670373	0.67089	1.13374	0.670373	9.43165	8.76127
trial number	38	199.053	-0.705211	0.233455	67.0381	3.10479	1.10351	0.677009	3.10479	5.63209	2.52729
trial number	39	305.249	-0.745006	0.220396	63.202	2.32283	1.04036	1.09678	2.32283	9.12421	6.80138
trial number	40	316.658	-0.672558	0.231252	78.073	1.23709	1.28515	1.02713	1.23709	8.5448	7.3077
trial number	41	270.048	-0.777622	0.261817	58.8837	1.18251	0.969279	1.01278	1.18251	8.42542	7.24291
trial number	42	185.431	-0.783787	0.225155	56.2859	-0.138119	0.926516	0.70095	-0.138119	5.83126	5.96937
trial number	43	404.663	-0.730769	0.226065	55.2593	2.3459	0.909619	1.4262	2.3459	11.8647	9.51876
trial number	44	370.469	-0.714622	0.24066	47.501	2.73244	0.78191	1.27683	2.73244	10.6221	7.88964
trial number	45	175.03	-0.645139	0.231306	50.8923	3.20601	0.837734	0.544593	3.20601	4.53051	1.3245
trial number	46	183.426	-0.618303	0.246546	65.6234	1.73944	1.08022	0.546976	1.73944	4.55034	2.8109
trial number	47	305.947	-0.82724	0.259091	54.2359	0.804518	0.892772	1.22063	0.804518	10.1545	9.35
trial number	48	296.597	-0.805586	0.242494	43.9234	2.65072	0.72302	1.15235	2.65072	9.58649	6.93577
trial number	49	396.833	-0.475026	0.213757	43.5715	0.769455	0.717227	0.909141	0.769455	7.56321	6.79376
trial number	50	327.386	-0.774837	0.226684	73.6716	0.40529	1.2127	1.22342	0.40529	10.1777	9.77246
trial number	51	330.069	-0.766432	0.262199	61.7002	1.56888	1.01564	1.22007	1.56888	10.1499	8.58097
trial number	52	318.364	-0.73285	0.241551	67.9228	2.76067	1.11807	1.12524	2.76067	9.36097	6.6003
trial number	53	451.778	-0.504363	0.276689	51.5837	3.30553	0.849115	1.09894	3.30553	9.14218	5.83666
trial number	54	292.116	-0.737793	0.233763	80.047	1.46713	1.31765	1.03943	1.46713	8.64711	7.17998
trial number	55	207.849	-0.62932	0.229176	63.4049	3.55417	1.0437	0.630849	3.55417	5.24808	1.69391
trial number	56	298.432	-0.687734	0.232631	78.8319	2.69015	1.29764	0.989857	2.69015	8.2347	5.54455
trial number	57	282.334	-0.561802	0.24422	92.3889	0.14342	1.5208	0.764984	0.14342	6.36396	6.22054
trial number	58	428.687	-0.682219	0.226677	22.2986	2.67232	0.367056	1.41049	2.67232	11.734	9.06167
trial number	59	329.961	-0.72696	0.247466	45.8855	1.5156	0.755317	1.15686	1.5156	9.62397	8.10837
trial number	60	275.979	-0.656403	0.255322	44.4886	0.999616	0.732323	0.87368	0.999616	7.26821	6.2686
trial number	61	176.803	-0.463377	0.232725	72.4777	2.66155	1.19305	0.395121	2.66155	3.28704	0.625487
trial number	62	259.998	-0.881669	0.215062	54.5963	1.57361	0.898704	1.10556	1.57361	9.19724	7.62362
trial number	63	267.668	-0.587832	0.233208	60.3821	1.78447	0.993945	0.75885	1.78447	6.31293	4.52847
trial number	64	377.414	-0.750151	0.262904	61.9357	2.189	1.01952	1.36544	2.189	11.3592	9.17021
trial number	65	284.839	-0.724504	0.245375	71.3832	1.11853	1.17503	0.995284	1.11853	8.27984	7.16132
trial number	66	339.547	-0.747845	0.272723	60.5005	0.652617	0.995893	1.22467	0.652617	10.1881	9.53549
trial number	67	394.599	-0.547998	0.237549	66.8812	1.83788	1.10093	1.0429	1.83788	8.67595	6.83807
trial number	68	329.002	-0.530029	0.209478	76.0072	2.7246	1.25115	0.841015	2.7246	6.99647	4.27187
trial number	69	357.932	-0.448821	0.238436	42.5959	1.65335	0.701167	0.774782	1.65335	6.44547	4.79212
trial number	70	309.223	-0.788155	0.242932	75.629	2.40249	1.24492	1.17541	2.40249	9.77833	7.37584
trial number	71	308.77	-0.71246	0.241854	51.9499	0.230648	0.855143	1.06097	0.230648	8.82628	8.59564
trial number	72	278.356	-0.695873	0.239155	60.2366	3.39544	0.991549	0.934194	3.39544	7.77163	4.37619
trial number	73	110.284	-0.738767	0.22352	67.4074	1.0346	1.10959	0.39294	1.0346	3.2689	2.2343
trial number	74	319.667	-0.774306	0.242309	51.0716	2.71276	0.840685	1.19376	2.71276	9.93098	7.21822
trial number	75	229.744	-0.505043	0.237337	39.1688	2.24954	0.644754	0.5596	2.24954	4.65536	2.40581
trial number	76	221.649	-0.715057	0.225267	43.623	1.38567	0.718075	0.764384	1.38567	6.35897	4.9733
trial number	77	202.768	-0.642926	0.229938	42.4157	2.41589	0.698201	0.628733	2.41589	5.23048	2.81459
trial number	78	251.509	-0.738729	0.24098	62.9717	1.47742	1.03657	0.896078	1.47742	7.45454	5.97712
trial number	79	183.719	-0.693655	0.240911	66.7932	1.77241	1.09948	0.614615	1.77241	5.11303	3.34062
trial number	80	281.97	-0.886359	0.2291	62.004	1.9363	1.02064	1.20537	1.9363	10.0275	8.09123
trial number	81	392.414	-0.827788	0.262744	40.6542	0.694174	0.669206	1.56664	0.694174	13.033	12.3389
trial number	82	308.922	-0.71483	0.228172	43.9811	2.29975	0.72397	1.06502	2.29975	8.85999	6.56025
trial number	83	314.199	-0.760384	0.233934	40.5322	1.85616	0.667196	1.15224	1.85616	9.58561	7.72946
trial number	84	349.682	-0.969853	0.239888	41.6368	1.01889	0.685379	1.63563	1.01889	13.607	12.5881
trial number	85	301.528	-0.749457	0.23422	83.9346	1.35488	1.38164	1.08988	1.35488	9.06684	7.71196
trial number	86	345.24	-0.744982	0.249585	72.8183	0.631344	1.19866	1.24043	0.631344	10.3193	9.68791
trial number	87	288.552	-0.801985	0.233615	75.7898	2.01476	1.24757	1.11608	2.01476	9.28478	7.27001
trial number	88	105.114	-0.74819	0.250767	44.36	0.614257	0.730206	0.379297	0.614257	3.1554	2.54115
trial number	89	237.008	-0.942434	0.241107	29.4076	1.04964	0.484076	1.07726	1.04964	8.96182	7.91218
trial number	90	417.05	-0.553068	0.24136	51.2428	2.06931	0.843502	1.11243	2.06931	9.2544	7.18509
trial number	91	252.267	-0.739455	0.237288	54.3363	1.61801	0.894424	0.899659	1.61801	7.48434	5.86633
trial number	92	335.3	-0.658897	0.25231	48.9639	1.26965	0.80599	1.06551	1.26965	8.86407	7.59443
trial number	93	198.588	-0.757373	0.24447	48.3333	2.18067	0.79561	0.725387	2.18067	6.03456	3.85389
trial number	94	373.48	-0.580186	0.233868	57.893	1.2439	0.952971	1.04506	1.2439	8.69393	7.45002
trial number	95	312.497	-0.610771	0.244433	51.4564	1.855	0.847018	0.920513	1.855	7.65782	5.80282
trial number	96	303.835	-0.800558	0.224214	43.3934	1.90852	0.714295	1.17311	1.90852	9.75916	7.85064
trial number	97	454.964	-0.532098	0.21754	58.6829	1.96386	0.965974	1.16755	1.96386	9.71292	7.74906
trial number	98	175.684	-0.461153	0.248714	51.0522	2.52786	0.840366	0.390737	2.52786	3.25057	0.722714
trial number	99	140.382	-0.689418	0.219787	86.377	1.43993	1.42184	0.466768	1.43993	3.88308	2.44315
trial number	100	386.958	-0.813819	0.246863	51.9344	1.46029	0.854888	1.51879	1.46029	12.6349	11.1746
trial number	101	301.051	-0.579414	0.249693	80.042	1.51794	1.31756	0.84127	1.51794	6.99859	5.48065
trial number	102	246.432	-0.693426	0.224738	83.7337	1.22275	1.37833	0.824147	1.22275	6.85614	5.63339
trial number	103	170.527	-0.85596	0.22083	68.4812	3.11261	1.12726	0.703969	3.11261	5.85637	2.74376
trial number	104	368.969	-0.672936	0.24113	69.1289	2.02976	1.13792	1.19748	2.02976	9.96197	7.93221
trial number	105	395.564	-0.512117	0.238623	58.3517	1.20238	0.960522	0.976994	1.20238	8.12769	6.92531
trial number	106	346.941	-0.800922	0.238911	68.5493	2.25864	1.12838	1.34015	2.25864	11.1488	8.89015
trial number	107	162.884	-0.708528	0.226627	64.1486	0.901613	1.05594	0.556598	0.901613	4.63038	3.72877
trial number	108	173.093	-0.836158	0.244782	87.6873	0.294295	1.44341	0.69803	0.294295	5.80697	5.51268
trial number	109	301.299	-0.855992	0.235529	85.195	2.42575	1.40239	1.24387	2.42575	10.3478	7.92206
trial number	110	424.514	-0.704595	0.246768	50.9374	1.81297	0.838475	1.44257	1.81297	12.0009	10.1879
trial number	111	368.749	-0.662308	0.219868	58.0595	3.73693	0.955711	1.17787	3.73693	9.79879	6.06186
trial number	112	460.336	-0.672998	0.238651	77.0322	-0.155884	1.26802	1.49415	-0.155884	12.43	12.5859
trial number	113	267.388	-0.674042	0.247221	61.1603	1.01504	1.00675	0.869232	1.01504	7.23121	6.21617
trial number	114	336.158	-0.434645	0.240738	64.8165	1.85159	1.06694	0.704669	1.85159	5.86219	4.0106
trial number	115	338.82	-0.737751	0.249712	38.0741	1.65154	0.626734	1.20555	1.65154	10.0291	8.37751
trial number	116	315.276	-0.458302	0.240608	43.8758	2.2632	0.722235	0.696865	2.2632	5.79727	3.53408
trial number	117	138.674	-0.753546	0.250863	71.88	1.00092	1.18321	0.503977	1.00092	4.19262	3.19171
trial number	118	419.572	-0.435232	0.241442	68.3103	1.953	1.12445	0.880712	1.953	7.32671	5.37371
trial number	119	346.009	-0.631088	0.240889	48.3522	1.8962	0.795921	1.05313	1.8962	8.7611	6.86489
trial number	120	234.567	-0.711509	0.2434	45.3922	2.14574	0.747197	0.804922	2.14574	6.69621	4.55047
trial number	121	113.41	-0.801024	0.242094	66.1147	2.61327	1.08831	0.438129	2.61327	3.64483	1.03156
trial number	122	427.796	-0.614671	0.234507	30.8032	1.28816	0.507048	1.26819	1.28816	10.5502	9.26204
trial number	123	337.535	-0.716677	0.251127	42.2764	-0.276556	0.695908	1.16667	-0.276556	9.70563	9.98219
trial number	124	302.279	-0.748967	0.232676	62.8226	0.889758	1.03412	1.09188	0.889758	9.08347	8.19372
trial number	125	134.393	-0.609055	0.250387	41.7006	1.9776	0.686429	0.394766	1.9776	3.28409	1.30649
trial number	126	463.441	-0.695672	0.239608	58.3976	2.45529	0.961277	1.55491	2.45529	12.9354	10.4801
trial number	127	396.885	-0.619313	0.255458	63.1571	1.92566	1.03962	1.18544	1.92566	9.8618	7.93614
trial number	128	448.034	-0.574333	0.231591	20.6223	0.227304	0.339461	1.24103	0.227304	10.3242	10.0969
trial number	129	428.64	-0.863419	0.247762	53.2501	2.30527	0.876544	1.78493	2.30527	14.8489	12.5437
trial number	130	227.049	-0.771394	0.240722	17.3196	2.1691	0.285096	0.844699	2.1691	7.02712	4.85802
trial number	131	277.727	-0.436438	0.218602	61.3189	0.0310826	1.00936	0.584585	0.0310826	4.86321	4.83212
trial number	132	375.123	-0.64626	0.252207	64.7368	2.61892	1.06563	1.1692	2.61892	9.72664	7.10772
trial number	133	272.206	-0.756178	0.253043	57.741	0.787479	0.95047	0.992723	0.787479	8.25854	7.47106
trial number	134	341.684	-0.817419	0.253641	38.9906	2.25654	0.641821	1.34703	2.25654	11.206	8.94948
trial number	135	432.845	-0.682539	0.258452	44.4524	0.689479	0.731726	1.42484	0.689479	11.8534	11.1639
trial number	136	179.858	-0.470051	0.251651	44.5734	1.57073	0.733719	0.407738	1.57073	3.39201	1.82127
trial number	137	145.734	-0.785229	0.241763	59.6173	0.426393	0.981355	0.551903	0.426393	4.59132	4.16493
trial number	138	284.607	-0.742257	0.250915	41.7549	1.32934	0.687324	1.01884	1.32934	8.47582	7.14647
trial number	139	240.282	-0.564627	0.234681	55.9042	3.28116	0.920233	0.654317	3.28116	5.44332	2.16216
trial number	140	152.811	-0.666206	0.270673	71.0762	1.89202	1.16998	0.490988	1.89202	4.08457	2.19255
trial number	141	489.837	-0.543832	0.242296	57.6023	1.13952	0.948186	1.28476	1.13952	10.688	9.54852
trial number	142	313.69	-0.917081	0.23168	66.1568	0.185836	1.089	1.38744	0.185836	11.5422	11.3564
trial number	143	341.954	-0.928175	0.233609	40.0212	2.80281	0.658785	1.53075	2.80281	12.7344	9.93162
trial number	144	266.68	-0.685163	0.234828	59.8155	2.90734	0.984617	0.881234	2.90734	7.33106	4.42371
trial number	145	343.687	-0.608234	0.21676	63.7715	2.91273	1.04974	1.00819	2.91273	8.38717	5.47444
trial number	146	245.425	-0.570631	0.230846	69.764	3.71021	1.14838	0.67543	3.71021	5.61895	1.90874
trial number	147	262.445	-0.816339	0.25823	81.4532	2.0389	1.34079	1.03327	2.0389	8.59588	6.55698
trial number	148	222.224	-0.707266	0.251141	55.5708	1.52573	0.914746	0.758019	1.52573	6.30602	4.78028
trial number	149	217.836	-0.49836	0.252898	69.2633	2.24224	1.14014	0.523575	2.24224	4.35566	2.11342
trial number	150	233.881	-0.551161	0.235312	57.7887	2.11124	0.951254	0.621698	2.11124	5.17196	3.06072
trial number	151	336.309	-0.756478	0.232705	52.633	3.24476	0.866387	1.22699	3.24476	10.2074	6.96268
trial number	152	195.642	-0.822751	0.251143	53.4026	1.50754	0.879055	0.776314	1.50754	6.45822	4.95068
trial number	153	353.578	-0.611539	0.218916	64.9366	1.30418	1.06892	1.04284	1.30418	8.67544	7.37126
trial number	154	383.711	-0.535478	0.22039	57.6244	2.10302	0.94855	0.990952	2.10302	8.2438	6.14079
trial number	155	338.269	-0.678909	0.23818	59.827	1.43324	0.984806	1.10759	1.43324	9.21415	7.78091
trial number	156	378.766	-0.476939	0.256151	71.9698	1.84389	1.18469	0.871245	1.84389	7.24796	5.40407
trial number	157	396.22	-0.789141	0.246088	57.3596	1.73794	0.944191	1.50799	1.73794	12.5451	10.8071
trial number	158	368.203	-0.823555	0.243404	53.5271	1.27851	0.881104	1.46247	1.27851	12.1664	10.8879
trial number	159	515.409	-0.799929	0.238651	45.4094	1.1073	0.74748	1.98843	1.1073	16.5419	15.4346
trial number	160	374.314	-0.852369	0.255856	56.6425	0.6839	0.932387	1.53876	0.6839	12.801	12.1171
trial number	161	375.426	-0.624886	0.228487	44.0622	2.13487	0.725304	1.13144	2.13487	9.41253	7.27767
trial number	162	309.752	-0.692123	0.232982	65.728	0.821376	1.08194	1.03396	0.821376	8.6016	7.78023
trial number	163	422.507	-0.611925	0.224114	63.2151	3.17307	1.04058	1.24692	3.17307	10.3732	7.20016
trial number	164	198.172	-0.703359	0.230157	70.7362	0.780722	1.16438	0.672241	0.780722	5.59243	4.81171
trial number	165	88.042	-0.677538	0.252889	86.0694	3.38634	1.41678	0.287693	3.38634	2.39334	-0.993001
trial number	166	348.999	-0.699721	0.244928	70.8449	1.04209	1.16617	1.17776	1.04209	9.79784	8.75575
trial number	167	443.507	-0.617067	0.240379	41.1986	2.24194	0.678166	1.3199	2.24194	10.9803	8.73837
trial number	168	333.814	-0.772878	0.242402	29.8417	0.421112	0.491222	1.24429	0.421112	10.3513	9.93024
trial number	169	316.362	-0.513732	0.259338	80.0879	2.32886	1.31832	0.783839	2.32886	6.52082	4.19196
trial number	170	169.69	-0.706205	0.256637	64.2898	1.78632	1.05827	0.577954	1.78632	4.80804	3.02172
trial number	171	174.787	-0.730503	0.246623	49.5206	1.76694	0.815154	0.615798	1.76694	5.12287	3.35593
trial number	172	396.947	-0.864862	0.225801	56.2327	1.76438	0.925642	1.65571	1.76438	13.774	12.0096
trial number	173	350.861	-0.695603	0.277468	59.7307	1.67369	0.983221	1.17707	1.67369	9.79214	8.11845
trial number	174	149.373	-0.599747	0.249815	74.931	2.30404	1.23343	0.432064	2.30404	3.59437	1.29033
trial number	175	274.116	-0.673179	0.257094	65.4258	1.20525	1.07697	0.889962	1.20525	7.40367	6.19842
trial number	176	249.06	-0.748086	0.241122	56.5133	2.37711	0.930261	0.898591	2.37711	7.47545	5.09834
trial number	177	462.108	-0.544918	0.236448	58.4849	1.92436	0.962714	1.21445	1.92436	10.1031	8.17876
trial number	178	386.61	-0.577815	0.250142	50.0221	1.38779	0.823409	1.07738	1.38779	8.96279	7.57499
trial number	179	285.698	-0.730567	0.249952	69.8264	2.28041	1.14941	1.00664	2.28041	8.37429	6.09389
trial number	180	351.969	-0.584209	0.269041	53.195	2.12995	0.875638	0.991697	2.12995	8.25001	6.12005
trial number	181	205.588	-0.860294	0.230128	49.185	2.98041	0.809629	0.853004	2.98041	7.0962	4.1158
trial number	182	251.878	-0.627384	0.242076	53.9901	1.3335	0.888726	0.76213	1.3335	6.34022	5.00672
trial number	183	360.1	-0.731856	0.251989	65.7948	1.02129	1.08304	1.27103	1.02129	10.5738	9.55249
trial number	184	210.471	-0.691655	0.244391	63.7231	2.5992	1.04894	0.702082	2.5992	5.84068	3.24147
trial number	185	216.415	-0.723431	0.270605	64.3586	0.59652	1.0594	0.755078	0.59652	6.28155	5.68503
trial number	186	404.827	-0.564378	0.238722	74.9753	3.32986	1.23416	1.10191	3.32986	9.16688	5.83702
trial number	187	384.243	-0.788693	0.234098	50.2609	1.25718	0.827339	1.46157	1.25718	12.1589	10.9018
trial number	188	124.812	-0.796776	0.255994	65.9883	0.990811	1.08623	0.479623	0.990811	3.99002	2.99921
trial number	189	232.137	-0.646443	0.260752	75.7007	1.22353	1.2461	0.723739	1.22353	6.02084	4.79731
trial number	190	394.105	-0.82427	0.26532	67.7851	1.2714	1.1158	1.56671	1.2714	13.0336	11.7621
trial number	191	240.368	-0.873328	0.266257	69.2943	0.548608	1.14065	1.01242	0.548608	8.42241	7.8738
trial number	192	328.103	-0.773154	0.263688	46.0085	3.33224	0.757341	1.22344	3.33224	10.1779	6.84565
trial number	193	377.301	-0.762617	0.251933	49.3936	1.83485	0.813064	1.38772	1.83485	11.5445	9.70966
trial number	194	275.718	-0.89473	0.257811	61.1321	1.57463	1.00629	1.18977	1.57463	9.89779	8.32316
trial number	195	397.181	-0.871238	0.242609	71.4223	2.48056	1.17568	1.66891	2.48056	13.8838	11.4032
trial number	196	308.202	-0.762382	0.238081	72.828	0.868184	1.19881	1.13322	0.868184	9.42736	8.55918
trial number	197	363.573	-0.504648	0.254033	75.1233	2.16346	1.2366	0.884886	2.16346	7.36143	5.19797
trial number	198	187.982	-0.590501	0.253716	41.7754	3.83336	0.687661	0.535358	3.83336	4.45368	0.620321
trial number	199	334.031	-0.614723	0.259337	35.8068	2.97995	0.589412	0.990314	2.97995	8.2385	5.25855
trial number	200	246.517	-0.765075	0.267609	69.5818	1.19472	1.14538	0.909616	1.19472	7.56717	6.37245
trial number	201	346.451	-0.712553	0.238738	48.2615	3.00604	0.794428	1.1906	3.00604	9.90469	6.89864
trial number	202	152.378	-0.756117	0.233657	61.2008	1.89738	1.00742	0.555672	1.89738	4.62268	2.7253
trial number	203	236.501	-0.432375	0.250109	83.055	1.89684	1.36716	0.493173	1.89684	4.10275	2.20591
trial number	204	233.137	-0.749329	0.228762	75.5724	2.02514	1.24399	0.84254	2.02514	7.00916	4.98401
trial number	205	408.451	-0.827887	0.240379	40.5852	2.83285	0.668068	1.63086	2.83285	13.5673	10.7344
trial number	206	389.222	-0.665285	0.263855	58.1708	0.738556	0.957544	1.24885	0.738556	10.3893	9.65076
trial number	207	489.242	-0.533026	0.238272	72.1251	1.12967	1.18725	1.25771	1.12967	10.4629	9.33328
trial number	208	294.807	-0.655401	0.233527	52.905	1.52364	0.870865	0.931861	1.52364	7.75222	6.22858
trial number	209	367.797	-0.708157	0.237686	26.3353	2.80835	0.433503	1.25616	2.80835	10.4501	7.64173
trial number	210	337.264	-0.674323	0.25179	57.8034	1.27194	0.951496	1.09684	1.27194	9.12471	7.85276
trial number	211	352.148	-0.553684	0.242608	70.2521	1.70902	1.15641	0.940359	1.70902	7.82292	6.1139
trial number	212	318.312	-0.662652	0.244024	74.2347	2.1756	1.22197	1.01729	2.1756	8.46291	6.28732
trial number	213	182.139	-0.640995	0.253377	66.4622	2.71039	1.09403	0.563073	2.71039	4.68425	1.97386
trial number	214	412.634	-0.628286	0.226236	81.4834	1.73021	1.34129	1.25034	1.73021	10.4017	8.67147
trial number	215	404.52	-0.579713	0.244488	71.9341	1.27122	1.1841	1.13099	1.27122	9.40881	8.1376
trial number	216	181.415	-0.669442	0.252885	55.9564	-0.428886	0.921092	0.585723	-0.428886	4.87268	5.30156
trial number	217	499.536	-0.554553	0.254163	49.8476	1.57872	0.820537	1.33603	1.57872	11.1145	9.53581
trial number	218	194.876	-0.654608	0.253916	43.4026	3.16818	0.714447	0.615243	3.16818	5.11825	1.95008
trial number	219	454.922	-0.547623	0.248623	61.0729	0.264832	1.00532	1.2015	0.264832	9.99541	9.73058
trial number	220	111.1	-0.681712	0.242238	54.4263	2.47451	0.895905	0.365276	2.47451	3.03876	0.564247
trial number	221	315.335	-0.777366	0.216397	70.8823	1.10882	1.16679	1.18224	1.10882	9.83512	8.72631
trial number	222	445.878	-0.831004	0.234577	75.5536	1.18809	1.24368	1.787	1.18809	14.8662	13.6781
trial number	223	483.287	-0.787981	0.270925	51.4601	2.15511	0.847079	1.83666	2.15511	15.2793	13.1242
trial number	224	266.851	-0.765202	0.236152	62.8959	0.361222	1.03532	0.984809	0.361222	8.1927	7.83148
trial number	225	299.231	-0.633054	0.249237	71.2652	2.97144	1.17309	0.913595	2.97144	7.60027	4.62883
trial number	226	297.403	-0.67045	0.221043	55.3633	0.796186	0.91133	0.961654	0.796186	8.00007	7.20389
trial number	227	147.474	-0.462656	0.228447	68.0701	2.15997	1.1205	0.329064	2.15997	2.73751	0.577541
trial number	228	257.173	-0.827861	0.235397	48.559	2.33784	0.799325	1.02681	2.33784	8.54211	6.20427
trial number	229	315.601	-0.711339	0.255533	57.8333	1.96024	0.951989	1.08273	1.96024	9.00734	7.0471
trial number	230	247.019	-0.988057	0.262117	56.6546	1.89541	0.932587	1.17712	1.89541	9.79252	7.89711
trial number	231	259.583	-0.658878	0.254296	29.6876	1.2317	0.488685	0.824875	1.2317	6.8622	5.6305
trial number	232	399.149	-0.876748	0.270509	34.3624	1.8496	0.565636	1.68778	1.8496	14.0408	12.1912
trial number	233	203.806	-0.614274	0.227924	73.2934	1.50794	1.20648	0.603791	1.50794	5.02298	3.51504
trial number	234	306.005	-0.741247	0.234508	78.0513	1.74818	1.28479	1.09395	1.74818	9.10065	7.35247
trial number	235	390.884	-0.451766	0.22917	43.9992	1.92715	0.724267	0.851663	1.92715	7.08505	5.15791
trial number	236	311.692	-0.588671	0.239184	61.7779	1.04288	1.01692	0.88492	1.04288	7.36172	6.31884
trial number	237	190.905	-0.627724	0.248615	70.61	-0.639322	1.16231	0.577954	-0.639322	4.80805	5.44737
trial number	238	404.873	-0.451662	0.261131	71.1681	2.86118	1.17149	0.88194	2.86118	7.33692	4.47574
trial number	239	282.199	-0.612395	0.251219	63.584	2.13721	1.04665	0.833477	2.13721	6.93376	4.79655
trial number	240	303.526	-0.93079	0.247529	63.4035	2.22265	1.04368	1.36256	2.22265	11.3352	9.11257
trial number	241	194.029	-0.614123	0.237329	81.8933	0.883446	1.34804	0.574681	0.883446	4.78082	3.89737
trial number	242	433.321	-0.952921	0.242535	67.0801	1.8015	1.1042	1.99147	1.8015	16.5672	14.7657
trial number	243	259.737	-0.823154	0.251543	73.0957	2.38993	1.20322	1.03115	2.38993	8.57822	6.18829
trial number	244	145.656	-0.749582	0.236646	63.6229	3.54776	1.04729	0.526568	3.54776	4.38056	0.832801
trial number	245	227.92	-0.766492	0.237482	60.1651	2.22633	0.990372	0.842552	2.22633	7.00925	4.78292
trial number	246	366.548	-0.460532	0.255872	57.4386	1.06433	0.945491	0.814135	1.06433	6.77286	5.70852
trial number	247	458.433	-0.794491	0.222376	83.8436	1.78005	1.38014	1.75659	1.78005	14.6132	12.8332
trial number	248	378.509	-0.742402	0.266526	73.012	0.724385	1.20184	1.35526	0.724385	11.2745	10.5501
trial number	249	326.443	-0.695158	0.224601	65.4732	3.14254	1.07775	1.09445	3.14254	9.10485	5.9623
trial number	250	486.744	-0.627169	0.265052	63.7643	1.93596	1.04962	1.47229	1.93596	12.2481	10.3121
trial number	251	184.033	-0.810205	0.242168	64.6479	2.08721	1.06416	0.719113	2.08721	5.98236	3.89515
trial number	252	542.735	-0.623755	0.251094	51.6207	0.89566	0.849723	1.63271	0.89566	13.5826	12.687
trial number	253	316.649	-0.872589	0.243377	56.8929	1.60344	0.936509	1.33258	1.60344	11.0859	9.48243
trial number	254	269.061	-0.77495	0.233109	82.9719	3.26556	1.36579	1.00561	3.26556	8.36576	5.10021
trial number	255	206.812	-0.507195	0.244318	80.1923	1.99434	1.32004	0.50589	1.99434	4.20854	2.2142
trial number	256	401.172	-0.605591	0.237437	82.0963	2.74165	1.35138	1.1717	2.74165	9.74747	7.00582
trial number	257	320.19	-0.777921	0.236039	79.8077	1.74022	1.31371	1.2013	1.74022	9.99367	8.25345
trial number	258	528.471	-0.682744	0.256818	51.1823	2.65775	0.842507	1.74014	2.65775	14.4764	11.8186
trial number	259	264.95	-0.825549	0.228459	42.6856	1.45866	0.702643	1.0549	1.45866	8.77583	7.31717
trial number	260	289.673	-0.787712	0.230001	75.8415	3.95324	1.24842	1.10048	3.95324	9.15496	5.20172
trial number	261	237.053	-0.692868	0.264021	71.4757	2.24488	1.17655	0.792143	2.24488	6.5899	4.34502
trial number	262	397.623	-0.69889	0.245059	54.5896	1.01224	0.898594	1.34025	1.01224	11.1497	10.1374
trial number	263	309.488	-0.531751	0.224569	67.5978	1.67467	1.11272	0.793704	1.67467	6.60288	4.92821
trial number	264	277.632	-0.66469	0.249993	38.4856	1.96716	0.633507	0.890011	1.96716	7.40407	5.43691
trial number	265	287.436	-0.618102	0.230519	65.1876	0.377895	1.07305	0.856857	0.377895	7.12826	6.75036
trial number	266	367.004	-0.543055	0.272249	53.7812	1.28419	0.885287	0.961215	1.28419	7.99643	6.71224
trial number	267	405.543	-0.821117	0.234553	43.0296	0.138305	0.708306	1.60601	0.138305	13.3605	13.2222
trial number	268	560.525	-0.867056	0.257407	49.6408	0.734066	0.817132	2.34395	0.734066	19.4995	18.7654
trial number	269	284.538	-0.754125	0.226242	66.481	0.626829	1.09434	1.03488	0.626829	8.60925	7.98242
trial number	270	285.549	-0.723019	0.241364	61.365	1.45259	1.01012	0.995719	1.45259	8.28347	6.83088
trial number	271	300.267	-0.586798	0.252515	56.1278	1.46724	0.923914	0.849773	1.46724	7.06933	5.60209
trial number	272	315.187	-0.745973	0.241133	73.9055	2.64798	1.21655	1.13396	2.64798	9.43351	6.78552
trial number	273	98.8146	-0.668049	0.252472	41.7579	1.00802	0.687372	0.318373	1.00802	2.64857	1.64055
trial number	274	302.148	-0.672008	0.257163	53.1155	1.03346	0.874329	0.979265	1.03346	8.14658	7.11312
trial number	275	324.671	-0.707293	0.246662	64.2444	1.13568	1.05752	1.10752	1.13568	9.21351	8.07782
trial number	276	396.711	-0.709437	0.240474	60.7949	2.26054	1.00074	1.35736	2.26054	11.292	9.03143
trial number	277	227.59	-0.685842	0.271857	56.3908	1.95151	0.928243	0.752806	1.95151	6.26265	4.31114
trial number	278	295.84	-0.732926	0.247586	21.0073	1.24041	0.345799	1.04574	1.24041	8.69959	7.45918
trial number	279	264.302	-0.44418	0.241183	45.0915	2.1637	0.742247	0.566194	2.1637	4.71022	2.54652
trial number	280	388.442	-0.567566	0.262245	56.7821	1.07773	0.934685	1.06328	1.07773	8.84554	7.76781
trial number	281	185.706	-0.668409	0.257324	72.8148	0.915515	1.1986	0.598652	0.915515	4.98023	4.06472
trial number	282	277.474	-0.511473	0.228397	49.7354	0.61984	0.81869	0.684466	0.61984	5.69413	5.07429
trial number	283	144.473	-0.824149	0.237817	54.6859	1.80511	0.90018	0.574246	1.80511	4.77719	2.97208
trial number	284	377.043	-0.707211	0.260106	48.5437	1.34235	0.799073	1.28602	1.34235	10.6985	9.35613
trial number	285	326.14	-0.688685	0.23101	54.5456	1.86944	0.897869	1.08325	1.86944	9.01168	7.14224
trial number	286	377.618	-0.727338	0.245504	74.994	1.84351	1.23447	1.32463	1.84351	11.0197	9.17622
trial number	287	284.016	-0.814958	0.274842	46.3349	2.02498	0.762714	1.11631	2.02498	9.28666	7.26168
trial number	288	383.639	-0.774722	0.228795	57.2665	1.97702	0.942659	1.43342	1.97702	11.9248	9.94775
trial number	289	223.85	-0.711875	0.239168	62.7783	0.939688	1.03339	0.768541	0.939688	6.39355	5.45387
trial number	290	219.011	-0.55379	0.236875	60.2921	2.18075	0.992463	0.584949	2.18075	4.86624	2.68549
trial number	291	331.949	-0.593029	0.261563	28.3146	1.08453	0.466083	0.94941	1.08453	7.89822	6.81369
trial number	292	305.241	-0.483212	0.264516	55.4637	3.32026	0.912983	0.711357	3.32026	5.91783	2.59757
trial number	293	416.844	-0.597075	0.238904	85.9734	2.02795	1.4152	1.20035	2.02795	9.98585	7.95789
trial number	294	312.91	-0.598053	0.208868	81.6012	0.696837	1.34323	0.902538	0.696837	7.50828	6.81144
trial number	295	254.946	-0.737524	0.235502	57.2413	2.29655	0.942244	0.90684	2.29655	7.54407	5.24752
trial number	296	159.505	-0.725868	0.225117	67.3233	2.18347	1.1082	0.558391	2.18347	4.6453	2.46183
trial number	297	345.836	-0.672855	0.221816	54.2046	2.24567	0.892256	1.12227	2.24567	9.33627	7.09061
trial number	298	244.976	-0.594735	0.238399	48.0507	1.23186	0.790958	0.702674	1.23186	5.8456	4.61374
trial number	299	252.391	-0.81523	0.214456	95.7156	3.00644	1.57557	0.992339	3.00644	8.25535	5.24891
trial number	300	324.294	-0.730764	0.250327	86.6305	2.4864	1.42602	1.14294	2.4864	9.50817	7.02177
trial number	301	231.292	-0.707079	0.247387	60.4247	0.45139	0.994646	0.788742	0.45139	6.56161	6.11022
trial number	302	255.198	-0.79818	0.232379	58.0689	1.09485	0.955867	0.982391	1.09485	8.17259	7.07773
trial number	303	263.542	-0.720205	0.221432	40.9391	1.28833	0.673895	0.915404	1.28833	7.61532	6.32699
trial number	304	348.468	-0.634643	0.236966	44.8105	3.03104	0.737621	1.06659	3.03104	8.87306	5.84202
trial number	305	126.255	-0.847939	0.24049	50.8029	1.12392	0.836261	0.516322	1.12392	4.29533	3.17141
trial number	306	266.816	-0.682737	0.251653	71.1286	2.38698	1.17084	0.878562	2.38698	7.30883	4.92185
trial number	307	300.196	-0.644717	0.24631	61.0713	2.3342	1.00529	0.933426	2.3342	7.76525	5.43105
trial number	308	322.699	-0.474309	0.231012	30.1661	3.20316	0.496562	0.738186	3.20316	6.14103	2.93787
trial number	309	213.206	-0.714538	0.237292	53.1967	4.46472	0.875667	0.734735	4.46472	6.11232	1.6476
trial number	310	117.185	-0.572202	0.231282	61.2037	1.16924	1.00747	0.323392	1.16924	2.69032	1.52109
trial number	311	421.075	-0.583467	0.24124	48.4917	1.2819	0.798218	1.1849	1.2819	9.85729	8.57539
trial number	312	201.022	-0.811386	0.246907	66.9996	0.633361	1.10287	0.786644	0.633361	6.54415	5.91079
trial number	313	200.713	-0.687523	0.235319	53.8144	1.41452	0.885834	0.665533	1.41452	5.53663	4.1221
trial number	314	337.644	-0.690191	0.243441	51.2557	1.31892	0.843715	1.12392	1.31892	9.34996	8.03104
trial number	315	255.25	-0.713266	0.230321	76.5074	0.749213	1.25938	0.878058	0.749213	7.30463	6.55542
trial number	316	316.42	-0.583486	0.221162	32.5612	4.68677	0.535987	0.890431	4.68677	7.40756	2.72079
trial number	317	299.006	-0.780402	0.222833	63.1289	1.02143	1.03916	1.12539	1.02143	9.36224	8.34081
trial number	318	289.095	-0.735246	0.22859	62.8997	1.74308	1.03539	1.02513	1.74308	8.52815	6.78507
trial number	319	196.721	-0.756572	0.275206	57.4962	0.460293	0.946439	0.717806	0.460293	5.97149	5.51119
trial number	320	342.329	-0.632591	0.241263	71.8848	1.15376	1.18329	1.04442	1.15376	8.68859	7.53482
trial number	321	237.367	-0.850651	0.230074	66.8034	2.48494	1.09964	0.973819	2.48494	8.10128	5.61634
trial number	322	231.828	-0.809079	0.269631	85.2191	1.50971	1.40278	0.904612	1.50971	7.52554	6.01583
trial number	323	183.675	-0.807747	0.221689	55.0094	1.0455	0.905505	0.715538	1.0455	5.95261	4.90711
trial number	324	-45.8232	-0.680312	0.27674	57.2444	1.55978	0.942294	-0.150349	1.55978	-1.25076	-2.81054
trial number	325	319.151	-0.66102	0.242342	55.4929	1.89483	0.913464	1.01746	1.89483	8.46433	6.5695
trial number	326	299.904	-0.632073	0.218847	55.4449	1.42038	0.912674	0.914232	1.42038	7.60557	6.18519
trial number	327	316.907	-0.734825	0.254295	38.0412	1.53056	0.626193	1.12311	1.53056	9.34323	7.81267
trial number	328	346.021	-0.720956	0.222617	41.2518	2.66846	0.679042	1.20315	2.66846	10.0091	7.3406
trial number	329	258.956	-0.52801	0.2421	58.745	1.19063	0.966997	0.659439	1.19063	5.48593	4.2953
trial number	330	288.869	-0.558756	0.23017	54.7403	2.6646	0.901074	0.778449	2.6646	6.47597	3.81137
trial number	331	260.167	-0.634367	0.252562	66.0754	3.69987	1.08766	0.795976	3.69987	6.62178	2.92191
trial number	332	316.652	-0.733541	0.268504	34.3583	2.32274	0.565569	1.12025	2.32274	9.31941	6.99668
trial number	333	512.67	-0.585497	0.228017	64.566	1.98417	1.06281	1.44767	1.98417	12.0433	10.0591
trial number	334	323.387	-0.837036	0.232038	75.7273	1.76621	1.24654	1.30549	1.76621	10.8604	9.09424
trial number	335	244.486	-0.56127	0.233036	46.4972	0.126471	0.765386	0.661808	0.126471	5.50563	5.37916
trial number	336	266.528	-0.750136	0.232202	69.3563	1.40223	1.14167	0.964248	1.40223	8.02165	6.61943
trial number	337	284.448	-0.778564	0.240029	56.3433	2.67785	0.927462	1.06808	2.67785	8.88543	6.20759
trial number	338	133.429	-0.545629	0.234827	70.9027	2.21406	1.16712	0.351119	2.21406	2.92099	0.706928
trial number	339	198.34	-0.67159	0.236153	75.9133	1.51081	1.2496	0.642424	1.51081	5.34438	3.83357
trial number	340	151.434	-0.619844	0.239873	51.081	-0.075362	0.84084	0.452703	-0.075362	3.76607	3.84144
trial number	341	212.884	-0.723374	0.25768	61.2711	0.145827	1.00858	0.7427	0.145827	6.17858	6.03275
trial number	342	166.988	-0.544084	0.264353	60.6619	2.22144	0.99855	0.438187	2.22144	3.64531	1.42387
trial number	343	176.981	-0.64427	0.259342	42.0471	2.11009	0.692134	0.549921	2.11009	4.57483	2.46475
trial number	344	252.326	-0.607135	0.246273	48.0278	2.06227	0.790581	0.738847	2.06227	6.14652	4.08425
trial number	345	290.085	-0.648355	0.247748	49.887	1.40811	0.821186	0.907078	1.40811	7.54606	6.13795
trial number	346	361.415	-0.724127	0.23931	67.2395	2.29712	1.10682	1.2622	2.29712	10.5003	8.2032
trial number	347	327.177	-0.594548	0.260557	52.2912	1.1575	0.86076	0.938159	1.1575	7.80462	6.64712
trial number	348	245.852	-0.698299	0.254823	54.0075	-0.0621502	0.889012	0.827985	-0.0621502	6.88807	6.95022
trial number	349	268.058	-0.675443	0.241167	48.9716	2.04163	0.806117	0.873221	2.04163	7.2644	5.22276
trial number	350	309.703	-0.948682	0.250758	49.4203	3.05956	0.813503	1.41701	3.05956	11.7882	8.72866
trial number	351	349.501	-0.525571	0.237693	49.6996	0.575427	0.8181	0.885905	0.575427	7.36991	6.79448
trial number	352	106.019	-0.648842	0.211996	56.4871	2.42582	0.929828	0.331762	2.42582	2.75996	0.334136
trial number	353	319.633	-0.717479	0.248287	55.6549	2.93649	0.916129	1.10603	2.93649	9.20117	6.26468
trial number	354	309.53	-0.68009	0.227137	36.9717	3.0992	0.608588	1.01525	3.0992	8.44599	5.34678
trial number	355	319.659	-0.743062	0.240565	32.5383	0.868609	0.535611	1.14556	0.868609	9.53001	8.6614
trial number	356	354.597	-0.824846	0.2589	57.6747	2.35125	0.949379	1.41063	2.35125	11.7352	9.38391
trial number	357	362.6	-0.580575	0.225378	50.9614	3.02952	0.838871	1.01529	3.02952	8.44632	5.4168
trial number	358	419.436	-0.546934	0.256754	82.3469	0.946779	1.3555	1.10639	0.946779	9.20413	8.25735
trial number	359	350.353	-0.568083	0.206273	58.6595	1.54263	0.965588	0.959895	1.54263	7.98544	6.44281
trial number	360	455.837	-0.69415	0.265305	53.5332	2.60691	0.881205	1.52605	2.60691	12.6954	10.0884
trial number	361	404.296	-0.578502	0.223628	49.759	1.8396	0.819079	1.128	1.8396	9.38395	7.54435
trial number	362	245.062	-0.755728	0.245402	70.679	1.76608	1.16344	0.8932	1.76608	7.4306	5.66452
trial number	363	301.262	-0.449928	0.258415	60.7375	2.8259	0.999795	0.653724	2.8259	5.43838	2.61248
trial number	364	303.04	-0.766668	0.226567	87.6784	2.87977	1.44327	1.1205	2.87977	9.32156	6.44179
trial number	365	472.821	-0.939417	0.218823	63.9531	0.792961	1.05273	2.14221	0.792961	17.8212	17.0282
trial number	366	192.361	-0.650219	0.220994	66.5824	0.949703	1.09601	0.603231	0.949703	5.01832	4.06862
trial number	367	259.573	-0.607153	0.205437	69.6581	1.33356	1.14663	0.76009	1.33356	6.32325	4.98969
trial number	368	212.039	-0.682861	0.240722	76.3858	2.70626	1.25738	0.698319	2.70626	5.80937	3.1031
trial number	369	250.895	-0.646912	0.229278	74.8985	3.11119	1.2329	0.782788	3.11119	6.51207	3.40088
trial number	370	355.226	-0.572313	0.248123	61.6046	2.6128	1.01407	0.980495	2.6128	8.15682	5.54402
trial number	371	233.213	-0.785532	0.239752	55.5433	3.05468	0.914293	0.883533	3.05468	7.35018	4.2955
trial number	372	427.817	-0.734088	0.242621	85.4281	0.973815	1.40622	1.51465	0.973815	12.6005	11.6267
trial number	373	353.381	-0.806219	0.242021	58.8041	0.699507	0.967969	1.37405	0.699507	11.4308	10.7313
trial number	374	293.415	-0.492672	0.27034	40.7835	2.12527	0.671334	0.697182	2.12527	5.79991	3.67464
trial number	375	259.294	-0.580934	0.243788	51.2612	2.09271	0.843805	0.726483	2.09271	6.04367	3.95096
trial number	376	169.607	-0.810174	0.237645	40.0808	-0.726879	0.659766	0.662719	-0.726879	5.51321	6.24009
trial number	377	203.61	-0.939376	0.224011	89.6573	2.21768	1.47584	0.922453	2.21768	7.67396	5.45628
trial number	378	325.337	-0.703374	0.24236	85.1138	2.54161	1.40105	1.10364	2.54161	9.18125	6.63964
trial number	379	181.116	-0.70333	0.24699	42.0424	2.56689	0.692056	0.614358	2.56689	5.1109	2.544
trial number	380	165.917	-0.667948	0.226115	59.6032	0.867986	0.981123	0.534491	0.867986	4.44647	3.57849
trial number	381	236.266	-0.646714	0.21698	59.4312	3.58256	0.978291	0.736921	3.58256	6.1305	2.54794
trial number	382	383.235	-0.831324	0.247348	51.9817	0.970401	0.855665	1.53653	0.970401	12.7825	11.8121
trial number	383	286.774	-0.9221	0.236701	72.3591	2.34226	1.1911	1.27534	2.34226	10.6096	8.26736
trial number	384	231.73	-0.660797	0.259168	49.8357	0.969816	0.820341	0.73851	0.969816	6.14372	5.17391
trial number	385	341.956	-0.556896	0.254082	54.0411	2.52897	0.889566	0.91844	2.52897	7.64057	5.1116
trial number	386	213.949	-0.70153	0.242902	58.2229	2.36666	0.958402	0.723873	2.36666	6.02196	3.6553
trial number	387	217.369	-0.76655	0.237539	77.4547	2.88338	1.27497	0.803607	2.88338	6.68527	3.80189
trial number	388	384.703	-0.621188	0.236608	56.6395	1.12549	0.932338	1.15254	1.12549	9.58804	8.46255
trial number	389	364.013	-0.777702	0.242195	55.4296	0.969384	0.912422	1.36533	0.969384	11.3582	10.3889
trial number	390	453.644	-0.838583	0.231791	52.8932	2.55687	0.870669	1.83471	2.55687	15.2631	12.7062
trial number	391	349.976	-0.638495	0.233428	85.8154	3.89718	1.4126	1.07771	3.89718	8.96555	5.06837
trial number	392	442.804	-0.792339	0.23074	59.9939	2.20023	0.987555	1.69211	2.20023	14.0768	11.8766
trial number	393	284.232	-0.760424	0.255082	53.6855	1.04246	0.883712	1.0424	1.04246	8.67182	7.62936
trial number	394	291.458	-0.674832	0.239051	60.0545	1.50739	0.988551	0.94859	1.50739	7.89139	6.38401
trial number	395	433.054	-0.840603	0.226613	41.9151	2.23971	0.689961	1.75566	2.23971	14.6054	12.3657
trial number	396	302.588	-0.693131	0.253062	79.935	0.772917	1.3158	1.01152	0.772917	8.4149	7.64198
trial number	397	240.08	-0.697453	0.243189	68.6461	2.3417	1.12998	0.807565	2.3417	6.7182	4.3765
trial number	398	296.046	-0.513341	0.238796	70.4262	2.5257	1.15928	0.732945	2.5257	6.09743	3.57173
trial number	399	308.374	-0.720327	0.233715	72.0357	2.1342	1.18577	1.07131	2.1342	8.9123	6.7781
trial number	400	315.925	-0.576726	0.210818	54.2075	1.57877	0.892305	0.878739	1.57877	7.3103	5.73152
trial number	401	234.955	-0.682275	0.241647	66.2126	2.44567	1.08992	0.773126	2.44567	6.43169	3.98602
trial number	402	269.588	-0.8917	0.25878	38.9695	1.12893	0.641473	1.15938	1.12893	9.64496	8.51603
trial number	403	348.384	-0.736565	0.253172	48.0226	2.73122	0.790495	1.23759	2.73122	10.2956	7.56437
trial number	404	263.338	-0.813927	0.22363	70.6928	3.06717	1.16367	1.03372	3.06717	8.59963	5.53246
trial number	405	250.517	-0.82198	0.243477	51.3203	1.6879	0.844778	0.993126	1.6879	8.26189	6.57399
trial number	406	395.321	-0.567267	0.234126	75.4467	2.94792	1.24192	1.08154	2.94792	8.99745	6.04953
trial number	407	348.417	-0.623758	0.238237	62.6135	2.14422	1.03067	1.04815	2.14422	8.71961	6.5754
trial number	408	327.473	-0.727795	0.226481	55.826	2.80209	0.918947	1.14945	2.80209	9.5624	6.7603
trial number	409	245.078	-0.609179	0.257202	72.4577	-0.329002	1.19272	0.720039	-0.329002	5.99006	6.31907
trial number	410	392.443	-0.57157	0.240891	77.0096	1.28068	1.26765	1.08181	1.28068	8.99969	7.71902
trial number	411	203.977	-0.835481	0.247721	64.8574	1.26957	1.06761	0.821911	1.26957	6.83754	5.56798
trial number	412	217.192	-0.876534	0.260747	65.4594	0.400345	1.07752	0.91816	0.400345	7.63824	7.2379
trial number	413	297.855	-0.634513	0.275351	33.2408	0.523516	0.547173	0.911489	0.523516	7.58275	7.05923
trial number	414	349.366	-0.663355	0.242094	49.5814	1.68178	0.816155	1.11772	1.68178	9.2984	7.61662
trial number	415	183.911	-0.640746	0.259972	55.9412	3.64813	0.920843	0.568329	3.64813	4.72798	1.07985
trial number	416	278.468	-0.54312	0.235201	66.4622	1.41386	1.09403	0.729421	1.41386	6.06811	4.65425
trial number	417	380.016	-0.63814	0.248233	38.5089	1.46107	0.633892	1.16956	1.46107	9.72969	8.26863
trial number	418	227.969	-0.67174	0.259302	75.347	1.43685	1.24028	0.738555	1.43685	6.1441	4.70725
trial number	419	434.396	-0.620341	0.22476	65.8338	1.50341	1.08368	1.29964	1.50341	10.8118	9.30839
trial number	420	226.843	-0.645754	0.248281	55.7438	2.58074	0.917594	0.706479	2.58074	5.87725	3.29652
trial number	421	310.862	-0.849332	0.224581	60.9048	1.82725	1.00255	1.27336	1.82725	10.5932	8.76595
trial number	422	405.986	-0.655719	0.207265	66.0671	1.226	1.08752	1.28391	1.226	10.681	9.45498
trial number	423	308.209	-0.684051	0.234301	50.0807	2.77138	0.824374	1.01681	2.77138	8.45893	5.68756
trial number	424	341.282	-0.606723	0.236462	75.0341	1.29908	1.23513	0.998643	1.29908	8.30779	7.00871
trial number	425	221.927	-0.741577	0.227234	32.2072	2.43633	0.53016	0.793728	2.43633	6.60309	4.16675
trial number	426	321	-0.727657	0.234832	44.7623	2.27187	0.736827	1.12652	2.27187	9.37159	7.09972
trial number	427	260.074	-0.450809	0.234618	58.5926	-0.960724	0.964488	0.565451	-0.960724	4.70403	5.66475
trial number	428	343.199	-0.687757	0.26568	76.8493	2.16894	1.26501	1.13838	2.16894	9.47027	7.30133
trial number	429	410.799	-0.426417	0.232938	55.5694	2.85007	0.914723	0.844833	2.85007	7.02823	4.17815
trial number	430	301.006	-0.572667	0.230471	85.7463	2.44654	1.41146	0.83135	2.44654	6.91606	4.46952
trial number	431	411.04	-0.907006	0.243278	63.0471	3.61176	1.03781	1.79805	3.61176	14.9581	11.3463
trial number	432	195	-0.601502	0.23929	48.4359	1.41313	0.797299	0.565688	1.41313	4.706	3.29287
trial number	433	318.189	-0.688451	0.224106	59.3843	1.75108	0.977519	1.05649	1.75108	8.78901	7.03794
trial number	434	263.468	-0.740101	0.209319	64.9213	0.820519	1.06866	0.940426	0.820519	7.82348	7.00296
trial number	435	218.719	-0.594469	0.23166	25.0145	0.219437	0.411761	0.62708	0.219437	5.21673	4.99729
trial number	436	205.805	-0.500992	0.203921	56.247	3.7408	0.925877	0.497271	3.7408	4.13684	0.396042
trial number	437	131.599	-0.715665	0.248598	72.9682	2.53315	1.20112	0.454223	2.53315	3.77872	1.24557
trial number	438	346.206	-0.730717	0.215344	72.8908	3.32666	1.19985	1.22008	3.32666	10.15	6.82332
trial number	439	370.388	-0.732559	0.250153	94.158	1.36451	1.54993	1.3086	1.36451	10.8863	9.52182
trial number	440	421.766	-0.804855	0.237308	49.0113	2.21323	0.80677	1.63718	2.21323	13.6198	11.4066
trial number	441	275.92	-0.607438	0.245639	86.6974	2.47167	1.42712	0.808336	2.47167	6.72461	4.25294
trial number	442	225.374	-0.474023	0.222563	72.4527	2.18455	1.19264	0.515241	2.18455	4.28633	2.10178
trial number	443	257.7	-0.687667	0.240661	53.1923	3.56124	0.875593	0.85467	3.56124	7.11007	3.54882
trial number	444	304.959	-0.615115	0.23449	38.578	1.70102	0.635028	0.904698	1.70102	7.52625	5.82523
trial number	445	286.334	-0.549012	0.240059	35.7837	0.667535	0.589033	0.75816	0.667535	6.30719	5.63965
trial number	446	301.162	-0.572795	0.269633	50.3519	1.61294	0.828838	0.831966	1.61294	6.92119	5.30825
trial number	447	380.663	-0.755388	0.242186	80.6634	2.87623	1.32779	1.38681	2.87623	11.537	8.66076
trial number	448	239.166	-0.921469	0.232467	26.0802	1.44445	0.429304	1.06288	1.44445	8.84222	7.39777
trial number	449	155.063	-0.700918	0.261086	49.5642	1.508	0.815872	0.524183	1.508	4.36072	2.85272
trial number	450	331.449	-0.677769	0.237218	76.2191	1.0383	1.25463	1.08344	1.0383	9.01324	7.97494
trial number	451	442.727	-0.691405	0.266565	70.1695	3.19115	1.15505	1.4763	3.19115	12.2815	9.09032
trial number	452	274.089	-0.755193	0.237339	52.3915	1.32892	0.862411	0.998287	1.32892	8.30483	6.97591
trial number	453	223.27	-0.628868	0.233753	72.6432	1.38109	1.19577	0.677169	1.38109	5.63342	4.25233
trial number	454	435.082	-0.72857	0.241836	79.7556	4.27455	1.31285	1.5288	4.27455	12.7182	8.44362
trial number	455	415.479	-0.744805	0.229545	64.9969	1.1153	1.06991	1.49245	1.1153	12.4158	11.3005
trial number	456	388.009	-0.946279	0.235631	57.9786	1.34659	0.95438	1.77079	1.34659	14.7313	13.3847
trial number	457	332.671	-0.641724	0.245353	50.4633	0.010523	0.830671	1.0296	0.010523	8.56536	8.55484
trial number	458	313.38	-0.655863	0.251057	45.8287	2.35996	0.754382	0.991266	2.35996	8.24642	5.88647
trial number	459	229.459	-0.700445	0.271903	62.7596	2.05291	1.03308	0.775151	2.05291	6.44854	4.39563
trial number	460	323.871	-0.545585	0.24618	84.6051	3.64878	1.39268	0.852198	3.64878	7.0895	3.44072
trial number	461	155.109	-0.801468	0.232749	67.213	0.874066	1.10639	0.599556	0.874066	4.98775	4.11369
trial number	462	322.475	-0.634521	0.240324	57.1707	2.48333	0.941081	0.986843	2.48333	8.20962	5.72629
trial number	463	300.972	-0.6057	0.252196	83.8008	2.63989	1.37944	0.879205	2.63989	7.31417	4.67428
trial number	464	185.306	-0.709435	0.238675	70.463	2.70785	1.15989	0.634027	2.70785	5.27452	2.56667
trial number	465	396.111	-0.488536	0.23101	62.5963	3.22145	1.03039	0.933297	3.22145	7.76417	4.54272
trial number	466	262.316	-0.782132	0.240081	53.2826	3.02944	0.87708	0.989491	3.02944	8.23166	5.20222
trial number	467	307.465	-0.712701	0.261063	56.2324	2.02457	0.925636	1.05684	2.02457	8.79194	6.76737
trial number	468	294.558	-0.572283	0.242698	54.3901	1.53939	0.895311	0.812997	1.53939	6.76339	5.224
trial number	469	396.783	-0.64171	0.246978	65.1692	1.4713	1.07274	1.228	1.4713	10.2158	8.74453
trial number	470	294.557	-0.650705	0.232774	77.5633	2.37579	1.27676	0.924399	2.37579	7.69015	5.31436
trial number	471	330.554	-0.632723	0.232499	56.4672	1.8168	0.929502	1.0087	1.8168	8.39145	6.57465
trial number	472	314.6	-0.624685	0.245922	34.983	0.866121	0.575851	0.94782	0.866121	7.88499	7.01887
trial number	473	214.371	-0.962953	0.240553	67.4816	2.14878	1.11081	0.995582	2.14878	8.28232	6.13354
trial number	474	352.609	-0.749315	0.256131	53.5553	2.53018	0.881569	1.27428	2.53018	10.6008	8.07066
trial number	475	217.699	-0.785666	0.257507	22.0814	1.68384	0.36348	0.8249	1.68384	6.86241	5.17857
trial number	476	393.285	-0.766817	0.242535	63.2448	2.2855	1.04107	1.45447	2.2855	12.0999	9.81437
trial number	477	223.252	-0.666541	0.23878	50.4557	3.00758	0.830547	0.717676	3.00758	5.97041	2.96283
trial number	478	397.794	-0.586923	0.234801	80.6637	1.85653	1.3278	1.12602	1.85653	9.36744	7.5109
trial number	479	158.564	-0.688633	0.251438	45.5732	2.29916	0.750176	0.526621	2.29916	4.381	2.08184
trial number	480	326.556	-0.831194	0.256768	70.5859	1.54764	1.16191	1.30908	1.54764	10.8903	9.34271
trial number	481	242.445	-0.890093	0.25169	73.2875	3.06549	1.20638	1.04077	3.06549	8.65825	5.59275
trial number	482	360.42	-0.57338	0.237477	71.6386	1.65091	1.17924	0.996684	1.65091	8.2915	6.64059
trial number	483	280.085	-0.519319	0.213099	77.8422	2.85984	1.28135	0.701504	2.85984	5.83587	2.97603
trial number	484	393.317	-0.833093	0.239714	64.0292	2.17342	1.05398	1.58031	2.17342	13.1467	10.9733
trial number	485	297.242	-0.899626	0.235248	48.566	2.84027	0.79944	1.28967	2.84027	10.7289	7.88859
trial number	486	195.123	-0.680663	0.235958	72.2294	0.926487	1.18896	0.64054	0.926487	5.3287	4.40222
trial number	487	396.439	-0.747522	0.238008	43.3946	2.19839	0.714314	1.42925	2.19839	11.89	9.69162
trial number	488	124.549	-0.868801	0.229319	54.4076	1.76555	0.895598	0.521876	1.76555	4.34153	2.57598
trial number	489	158.092	-0.752292	0.232895	69.1429	0.68836	1.13816	0.573591	0.68836	4.77175	4.08339
trial number	490	324.37	-0.74936	0.236682	91.0248	1.32949	1.49835	1.1723	1.32949	9.75243	8.42294
trial number	491	294.891	-0.653014	0.254248	39.1981	3.79594	0.645236	0.928731	3.79594	7.72619	3.93025
trial number	492	462.904	-0.739572	0.225624	54.6912	2.7312	0.900266	1.65112	2.7312	13.7358	11.0046
trial number	493	157.444	-0.851931	0.241061	74.4339	2.11344	1.22525	0.646899	2.11344	5.38161	3.26816
trial number	494	350.499	-0.679441	0.241429	69.336	1.98375	1.14133	1.14854	1.98375	9.55476	7.57101
trial number	495	352.902	-0.674567	0.22321	50.7739	2.81863	0.835784	1.14811	2.81863	9.55125	6.73262
trial number	496	296.448	-0.562613	0.234165	54.2692	0.798357	0.893321	0.804388	0.798357	6.69177	5.89341
trial number	497	347.712	-0.683037	0.25635	36.618	0.809575	0.602765	1.14544	0.809575	9.52897	8.71939
trial number	498	343.734	-0.667988	0.235986	62.5309	3.25614	1.02931	1.10738	3.25614	9.21238	5.95624
trial number	499	195.291	-0.669636	0.237357	67.0341	2.01203	1.10344	0.630708	2.01203	5.24691	3.23488
trial number	500	299.748	-0.841053	0.251788	36.9429	2.62969	0.608114	1.21587	2.62969	10.1149	7.4852
trial number	501	35.3122	-0.721829	0.244521	70.52	-0.102555	1.16082	0.122932	-0.102555	1.02268	1.12524
trial number	502	497.974	-0.737402	0.281831	31.6584	2.35864	0.521127	1.771	2.35864	14.7331	12.3744
trial number	503	236.462	-0.491475	0.232075	72.5612	1.85104	1.19442	0.560492	1.85104	4.66278	2.81173
trial number	504	363.915	-0.892351	0.237651	61.9796	3.19605	1.02024	1.56618	3.19605	13.0292	9.83312
trial number	505	182.958	-0.480685	0.263527	51.9181	3.55709	0.854619	0.424149	3.55709	3.52853	-0.0285573
trial number	506	343.647	-0.759058	0.231508	64.1545	3.28902	1.05604	1.25804	3.28902	10.4657	7.1767
trial number	507	431.491	-0.671045	0.236026	83.062	0.640208	1.36728	1.39646	0.640208	11.6173	10.9771
trial number	508	402.519	-0.483108	0.229317	75.6562	0.374133	1.24537	0.937857	0.374133	7.8021	7.42797
trial number	509	423.97	-0.626589	0.244505	43.8104	2.63163	0.72116	1.28122	2.63163	10.6586	8.02696
trial number	510	373.193	-0.721248	0.234823	59.7959	2.14817	0.984294	1.29815	2.14817	10.7994	8.65124
trial number	511	364.258	-0.717265	0.247623	61.2021	4.10625	1.00744	1.26007	4.10625	10.4826	6.37637
trial number	512	325.862	-0.774969	0.247422	69.3301	0.211247	1.14124	1.21794	0.211247	10.1321	9.92087
trial number	513	247.054	-0.675477	0.249054	60.7751	2.41101	1.00041	0.804839	2.41101	6.69552	4.28451
trial number	514	256.188	-0.589357	0.232251	74.2285	2.83168	1.22187	0.728187	2.83168	6.05785	3.22617
trial number	515	293.081	-0.641622	0.239434	48.59	1.99717	0.799836	0.906929	1.99717	7.54481	5.54765
trial number	516	487.015	-0.835949	0.237924	47.3439	2.20694	0.779324	1.96349	2.20694	16.3344	14.1275
trial number	517	269.747	-0.750097	0.224431	52.3511	1.60927	0.861747	0.975845	1.60927	8.11813	6.50886
trial number	518	297.345	-0.646219	0.25029	61.6026	1.89385	1.01403	0.926716	1.89385	7.70942	5.81557
trial number	519	475.037	-0.630986	0.258783	59.5173	1.92629	0.979709	1.44562	1.92629	12.0262	10.0999
trial number	520	352.964	-0.474176	0.243316	74.4429	2.16774	1.2254	0.807191	2.16774	6.71509	4.54735
trial number	521	268.905	-0.641773	0.23278	75.05	1.21926	1.23539	0.832314	1.21926	6.92408	5.70482
trial number	522	133.654	-0.85829	0.235176	50.2559	2.08594	0.827257	0.553251	2.08594	4.60254	2.5166
trial number	523	336.673	-0.442708	0.241261	66.5052	1.06042	1.09474	0.718841	1.06042	5.98009	4.91968
trial number	524	260.659	-0.712104	0.260452	71.7563	2.08672	1.18117	0.895204	2.08672	7.44728	5.36055
trial number	525	264.86	-0.737877	0.247811	55.3289	1.53579	0.910764	0.942555	1.53579	7.84119	6.3054
trial number	526	243.321	-0.734621	0.245243	21.7257	1.55222	0.357625	0.862082	1.55222	7.17173	5.61951
trial number	527	461.094	-0.641399	0.238454	35.715	1.75483	0.587901	1.42634	1.75483	11.8659	10.111
trial number	528	234.406	-0.5978	0.222332	57.8926	2.55212	0.952965	0.675821	2.55212	5.62221	3.07009
trial number	529	267.843	-0.585274	0.247396	67.121	1.49999	1.10487	0.756043	1.49999	6.28958	4.78959
trial number	530	276.535	-0.735689	0.252218	59.8796	1.26476	0.985673	0.981184	1.26476	8.16254	6.89778
trial number	531	553.607	-0.644324	0.219222	53.0626	0.926835	0.873458	1.72033	0.926835	14.3116	13.3847
trial number	532	351.523	-0.867597	0.273727	50.13	2.7325	0.825185	1.47089	2.7325	12.2364	9.50391
trial number	533	179.578	-0.786512	0.215843	64.7706	0.389621	1.06618	0.681184	0.389621	5.66682	5.2772
trial number	534	242.803	-0.712933	0.22524	48.6514	1.90604	0.800846	0.834853	1.90604	6.9452	5.03916
trial number	535	257.493	-0.898543	0.25044	69.4206	2.75204	1.14273	1.11586	2.75204	9.28294	6.5309
trial number	536	334.446	-0.834225	0.245199	42.653	1.40842	0.702108	1.3456	1.40842	11.1942	9.78573
trial number	537	412.172	-0.548746	0.249923	66.9792	0.976281	1.10254	1.09083	0.976281	9.07469	8.09841
trial number	538	368.619	-1.0526	0.242683	32.6274	2.22953	0.537077	1.87131	2.22953	15.5676	13.338
trial number	539	396.555	-0.666813	0.248059	42.9639	0.604332	0.707224	1.27531	0.604332	10.6094	10.005
trial number	540	277.961	-0.717262	0.240056	47.852	2.51862	0.787687	0.96154	2.51862	7.99913	5.48051
trial number	541	332.889	-0.454648	0.238322	65.2852	0.749763	1.07465	0.729929	0.749763	6.07234	5.32258
trial number	542	363.478	-0.820491	0.24084	63.5036	2.06107	1.04533	1.43833	2.06107	11.9656	9.90451
trial number	543	305.91	-0.697508	0.211617	71.5401	1.81213	1.17762	1.02908	1.81213	8.56101	6.74888
trial number	544	315.263	-0.476602	0.267077	42.3349	2.23102	0.696871	0.724662	2.23102	6.02852	3.79749
trial number	545	233.687	-0.773842	0.198975	83.3544	1.87452	1.37209	0.872153	1.87452	7.25551	5.38099
trial number	546	212.484	-0.468048	0.250345	28.6408	2.87003	0.471453	0.479648	2.87003	3.99023	1.12021
trial number	547	276.822	-0.611825	0.233331	66.6842	1.58178	1.09768	0.816836	1.58178	6.79533	5.21354
trial number	548	219.387	-0.54982	0.214648	49.3735	1.08866	0.812732	0.581753	1.08866	4.83965	3.75099
trial number	549	355.495	-0.739566	0.252759	44.7643	1.5375	0.736861	1.26799	1.5375	10.5485	9.01102
trial number	550	447.487	-0.694772	0.23218	52.6947	1.14755	0.867403	1.49944	1.14755	12.474	11.3264
trial number	551	317.781	-0.778153	0.26444	53.06	1.6135	0.873416	1.19261	1.6135	9.92143	8.30793
trial number	552	419.131	-0.588116	0.221651	58.8284	1.28718	0.968368	1.18883	1.28718	9.88996	8.60278
trial number	553	280.368	-0.658683	0.241498	42.1189	2.14066	0.693315	0.890658	2.14066	7.40945	5.26879
trial number	554	269.597	-0.741114	0.254303	38.5179	1.61737	0.634039	0.963621	1.61737	8.01644	6.39906
trial number	555	515.951	-0.560933	0.220695	50.6176	1.17363	0.833212	1.39581	1.17363	11.6118	10.4382
trial number	556	420.827	-0.709097	0.228653	56.8084	3.06033	0.935118	1.43918	3.06033	11.9727	8.91234
trial number	557	307.303	-0.884863	0.227238	70.0492	1.71946	1.15307	1.31144	1.71946	10.91	9.19054
trial number	558	336.386	-0.66588	0.225764	67.9989	0.584242	1.11932	1.08029	0.584242	8.98703	8.40279
trial number	559	251.411	-0.613251	0.240183	60.0475	2.41773	0.988437	0.743583	2.41773	6.18592	3.76819
trial number	560	409.143	-0.607302	0.253227	73.8078	4.05609	1.21494	1.19836	4.05609	9.96922	5.91313
trial number	561	232.835	-0.689976	0.23625	63.2193	2.1228	1.04065	0.774799	2.1228	6.44562	4.32281
trial number	562	269.231	-0.597942	0.230465	45.129	1.81383	0.742864	0.77641	1.81383	6.45902	4.64519
trial number	563	276.922	-0.558577	0.235391	63.3028	1.20778	1.04202	0.746012	1.20778	6.20613	4.99835
trial number	564	259.258	-0.748792	0.236445	53.3319	1.53379	0.877891	0.936268	1.53379	7.78889	6.2551
trial number	565	191.639	-0.733172	0.272446	48.3509	1.19644	0.795899	0.677637	1.19644	5.63731	4.44087
trial number	566	341.736	-0.798747	0.2315	38.4166	1.95911	0.632372	1.31646	1.95911	10.9517	8.99259
trial number	567	353.748	-0.953661	0.232634	46.8428	2.49035	0.771075	1.62703	2.49035	13.5354	11.045
trial number	568	342.027	-0.75909	0.243157	64.4189	2.28699	1.06039	1.25216	2.28699	10.4168	8.12982
trial number	569	368.514	-0.675311	0.2341	50.4819	1.77438	0.830979	1.20023	1.77438	9.9848	8.21041
trial number	570	90.8165	-0.709278	0.234388	74.654	1.37605	1.22887	0.310662	1.37605	2.58442	1.20837
trial number	571	353.984	-0.564964	0.223928	48.1164	2.02656	0.79204	0.964521	2.02656	8.02392	5.99736
trial number	572	262.315	-0.639716	0.235135	76.0575	1.88893	1.25197	0.809312	1.88893	6.73273	4.8438
trial number	573	44.6993	-0.717043	0.245509	46.2775	2.266	0.761769	0.15458	2.266	1.28596	-0.980044
trial number	574	398.238	-0.621245	0.246081	81.8079	1.19916	1.34663	1.1932	1.19916	9.9263	8.72714
trial number	575	311.685	-0.509284	0.238377	61.5844	0.316037	1.01374	0.765565	0.316037	6.3688	6.05276
trial number	576	251.903	-0.547564	0.228186	67.7644	1.74044	1.11546	0.665234	1.74044	5.53413	3.7937
trial number	577	446.885	-0.61903	0.231258	58.9487	1.92468	0.970349	1.33418	1.92468	11.0991	9.17445
trial number	578	325.298	-0.65711	0.223059	76.7566	1.60086	1.26348	1.03092	1.60086	8.57632	6.97545
trial number	579	386.22	-0.5682	0.227278	81.528	1.45546	1.34202	1.05838	1.45546	8.80477	7.34931
trial number	580	177.907	-0.525981	0.235406	68.4853	2.28002	1.12733	0.451304	2.28002	3.75444	1.47442
trial number	581	307.09	-0.772558	0.252276	74.9745	1.73878	1.23415	1.1442	1.73878	9.51873	7.77995
trial number	582	372.138	-0.619373	0.239897	51.185	2.38433	0.842551	1.11163	2.38433	9.24778	6.86345
trial number	583	486.45	-0.668593	0.267255	75.3374	2.31455	1.24012	1.56858	2.31455	13.0491	10.7346
trial number	584	182.84	-0.586779	0.255795	64.1013	1.61859	1.05517	0.517432	1.61859	4.30456	2.68596
trial number	585	334.072	-0.818606	0.243954	82.4907	0.997944	1.35787	1.31893	0.997944	10.9723	9.97432
trial number	586	256.965	-0.628746	0.239822	87.3415	1.94276	1.43772	0.779212	1.94276	6.48232	4.53956
trial number	587	290.988	-0.588321	0.229717	45.8939	1.20739	0.755456	0.82565	1.20739	6.86865	5.66125
trial number	588	298.718	-0.685524	0.26114	61.0399	2.04904	1.00477	0.987623	2.04904	8.21611	6.16707
trial number	589	414.752	-0.754714	0.227061	77.3873	2.35734	1.27387	1.50965	2.35734	12.5589	10.2016
trial number	590	364.304	-0.685802	0.256363	61.9447	2.32943	1.01967	1.20495	2.32943	10.0241	7.69464
trial number	591	295.012	-0.564743	0.238222	56.395	0.561851	0.928313	0.803522	0.561851	6.68456	6.12271
trial number	592	275.402	-0.804177	0.248846	62.7553	2.26184	1.03301	1.06813	2.26184	8.88588	6.62404
trial number	593	217.931	-0.656286	0.246207	84.8366	2.27436	1.39649	0.689793	2.27436	5.73844	3.46409
trial number	594	222.878	-0.504378	0.22383	65.8033	2.11821	1.08318	0.542162	2.11821	4.51029	2.39208
trial number	595	131.876	-0.5741	0.20988	73.0683	0.463198	1.20277	0.365141	0.463198	3.03764	2.57444
trial number	596	211.058	-0.644771	0.224942	60.573	1.58601	0.997087	0.656316	1.58601	5.45994	3.87393
trial number	597	301.99	-0.646398	0.232225	62.7338	2.12446	1.03265	0.941453	2.12446	7.83202	5.70757
trial number	598	264.412	-0.677025	0.2436	73.1068	0.735259	1.2034	0.863361	0.735259	7.18237	6.44711
trial number	599	131.545	-0.578405	0.225245	62.049	3.11405	1.02138	0.366955	3.11405	3.05273	-0.0613217
trial number	600	348.217	-0.653801	0.225093	38.3695	2.1179	0.631597	1.098	2.1179	9.13435	7.01645
trial number	601	322.391	-0.81924	0.254145	60.8809	2.37332	1.00215	1.2738	2.37332	10.5968	8.22351
trial number	602	314.945	-0.880704	0.233903	77.3151	1.95638	1.27268	1.33774	1.95638	11.1288	9.17237
trial number	603	300.998	-0.812372	0.250119	58.8276	0.597831	0.968355	1.1793	0.597831	9.81069	9.21286
trial number	604	336.312	-0.539285	0.248701	110.039	1.27678	1.81133	0.874717	1.27678	7.27684	6.00005
trial number	605	188.094	-0.588632	0.2524	51.6417	1.86551	0.85007	0.533979	1.86551	4.44221	2.5767
trial number	606	194.375	-0.71006	0.224799	55.9124	2.9759	0.920369	0.665644	2.9759	5.53754	2.56165
trial number	607	248.997	-0.751146	0.234264	55.9066	0.781153	0.920273	0.902036	0.781153	7.50411	6.72296
trial number	608	170.822	-0.753975	0.218757	57.2401	1.6335	0.942224	0.621167	1.6335	5.16753	3.53403
trial number	609	215.926	-0.661924	0.244268	34.8149	0.652584	0.573085	0.689316	0.652584	5.73447	5.08189
trial number	610	281.609	-0.610197	0.24333	94.8923	0.895811	1.56201	0.828749	0.895811	6.89443	5.99862
trial number	611	215.484	-0.829371	0.238772	41.0574	0.740166	0.675842	0.861926	0.740166	7.17043	6.43026
trial number	612	186.135	-0.738836	0.259031	56.3389	1.9755	0.927389	0.663258	1.9755	5.51769	3.54219
trial number	613	155.843	-0.620738	0.241944	26.8721	0.367927	0.442339	0.466554	0.367927	3.8813	3.51337
trial number	614	333.105	-0.67225	0.234808	50.533	1.21847	0.83182	1.07999	1.21847	8.98448	7.76601
trial number	615	472.741	-0.649523	0.237505	70.8562	2.14651	1.16636	1.4809	2.14651	12.3197	10.1732
trial number	616	173.339	-0.739135	0.262434	41.5472	1.13426	0.683905	0.617912	1.13426	5.14046	4.0062
trial number	617	285.815	-0.661232	0.241607	56.4407	4.39624	0.929064	0.911474	4.39624	7.58263	3.18639
trial number	618	233.704	-0.508701	0.266349	30.5431	2.21406	0.502767	0.573371	2.21406	4.76992	2.55586
trial number	619	246.936	-0.508837	0.26089	69.0458	1.2299	1.13656	0.605997	1.2299	5.04133	3.81144
trial number	620	157.017	-0.694316	0.21907	51.6187	1.28163	0.849691	0.525787	1.28163	4.37407	3.09244
trial number	621	234.958	-0.647378	0.236784	57.6245	2.47647	0.948552	0.733593	2.47647	6.10282	3.62635
trial number	622	375.762	-0.540355	0.218933	54.7766	1.82238	0.901672	0.97926	1.82238	8.14654	6.32416
trial number	623	201.533	-0.5514	0.227434	65.1387	1.90692	1.07224	0.535945	1.90692	4.45857	2.55164
trial number	624	435.871	-0.833221	0.248916	73.4444	3.01996	1.20896	1.75156	3.01996	14.5713	11.5514
trial number	625	166.073	-0.835189	0.239413	37.0634	1.95178	0.610097	0.668944	1.95178	5.565	3.61322
trial number	626	329.348	-0.744517	0.228335	39.029	2.68652	0.642453	1.1826	2.68652	9.8381	7.15158
trial number	627	202.415	-0.630011	0.241219	94.0464	1.91382	1.54809	0.615032	1.91382	5.1165	3.20268
trial number	628	309.346	-0.546408	0.25418	71.6828	1.00259	1.17996	0.815207	1.00259	6.78177	5.77918
trial number	629	442.617	-0.512266	0.257736	49.6128	3.08303	0.816671	1.09353	3.08303	9.09714	6.01411
trial number	630	239.775	-0.547191	0.236853	83.8396	3.66553	1.38008	0.632776	3.66553	5.26411	1.59859
trial number	631	363.778	-0.552262	0.218735	49.6479	0.116523	0.81725	0.968921	0.116523	8.06053	7.94401
trial number	632	272.721	-0.605626	0.255199	59.802	2.41058	0.984395	0.796582	2.41058	6.62682	4.21624
trial number	633	295.201	-0.800916	0.25326	64.2281	1.26728	1.05725	1.14028	1.26728	9.48607	8.21879
trial number	634	345.488	-0.807323	0.233559	51.4002	0.672513	0.846095	1.3452	0.672513	11.1908	10.5183
trial number	635	434.404	-0.604145	0.211519	54.8118	1.26157	0.902251	1.26573	1.26157	10.5297	9.26814
trial number	636	175.174	-0.54541	0.23399	63.2318	-0.549154	1.04085	0.460786	-0.549154	3.83331	4.38247
trial number	637	230.198	-0.78102	0.236353	77.3758	1.93418	1.27368	0.867103	1.93418	7.2135	5.27933
trial number	638	194.328	-0.61485	0.2423	59.0587	0.860662	0.97216	0.576249	0.860662	4.79386	3.9332
trial number	639	237.244	-0.742375	0.251674	62.0017	1.8418	1.0206	0.849423	1.8418	7.06642	5.22462
trial number	640	217.947	-0.663144	0.249191	40.2894	1.55006	0.6632	0.697053	1.55006	5.79884	4.24877
trial number	641	304.76	-0.925292	0.236957	52.0688	1.83625	0.8571	1.36001	1.83625	11.3141	9.4778
trial number	642	332.299	-0.737981	0.241941	27.3123	1.64712	0.449584	1.18271	1.64712	9.83909	8.19197
trial number	643	277.107	-0.732718	0.226988	67.8165	0.577351	1.11632	0.979245	0.577351	8.14642	7.56907
trial number	644	229.41	-0.672276	0.215579	63.3141	2.40969	1.04221	0.743819	2.40969	6.18789	3.7782
trial number	645	118.349	-0.79562	0.261673	60.1381	1.54638	0.989928	0.454125	1.54638	3.77791	2.23153
trial number	646	219.646	-0.466189	0.255959	62.5264	1.67894	1.02924	0.493846	1.67894	4.10834	2.4294
trial number	647	168.784	-0.771126	0.240976	68.3579	3.60587	1.12523	0.627718	3.60587	5.22203	1.61616
trial number	648	273.333	-0.717638	0.229481	56.4488	3.27317	0.929199	0.946029	3.27317	7.87009	4.59693
trial number	649	372.814	-0.713737	0.292302	82.4167	2.13043	1.35665	1.28333	2.13043	10.6761	8.54565
trial number	650	372.713	-0.678544	0.252453	99.8657	1.93759	1.64388	1.21971	1.93759	10.1469	8.20931
trial number	651	181.018	-0.686742	0.25856	52.8298	1.20328	0.869626	0.599545	1.20328	4.98767	3.78439
trial number	652	378.392	-0.848167	0.234396	43.9544	3.3604	0.723529	1.54785	3.3604	12.8767	9.5163
trial number	653	386.067	-0.792004	0.236178	83.7532	1.36531	1.37865	1.47467	1.36531	12.2679	10.9026
trial number	654	284.097	-0.865886	0.228132	62.9632	2.19205	1.03643	1.18641	2.19205	9.86983	7.67778
trial number	655	121.834	-0.573036	0.263327	30.6534	2.58314	0.504583	0.336711	2.58314	2.80113	0.217985
trial number	656	311.983	-0.410183	0.253762	80.1589	1.19193	1.31949	0.617185	1.19193	5.13441	3.94248
trial number	657	405.278	-0.732265	0.243502	56.5778	2.22818	0.931321	1.43129	2.22818	11.907	9.67883
trial number	658	198.489	-0.455373	0.249623	67.031	0.823494	1.10339	0.435923	0.823494	3.62648	2.80299
trial number	659	342.647	-0.750452	0.216819	41.4847	1.43981	0.682876	1.24016	1.43981	10.317	8.87714
trial number	660	248.313	-0.676819	0.248423	49.3632	1.39988	0.812563	0.810549	1.39988	6.74302	5.34314
trial number	661	485.756	-0.676689	0.245621	48.8789	1.56549	0.80459	1.58531	1.56549	13.1883	11.6228
trial number	662	228.869	-0.67774	0.246693	48.2639	1.55251	0.794467	0.748093	1.55251	6.22345	4.67094
trial number	663	318.495	-0.454744	0.246397	45.0585	1.0467	0.741704	0.698515	1.0467	5.811	4.7643
trial number	664	215.764	-0.692833	0.256068	63.6938	1.30372	1.04846	0.720964	1.30372	5.99776	4.69404
trial number	665	321.771	-0.584155	0.239561	68.4267	2.42369	1.12637	0.906529	2.42369	7.54148	5.1178
trial number	666	444.822	-0.754952	0.24456	64.0483	3.23013	1.05429	1.61961	3.23013	13.4737	10.2436
trial number	667	287.125	-0.570726	0.249531	56.8178	1.23544	0.935272	0.790323	1.23544	6.57476	5.33932
trial number	668	301.826	-0.867395	0.251392	88.3824	1.41665	1.45485	1.26264	1.41665	10.504	9.08735
trial number	669	196.452	-0.787019	0.258552	57.6307	2.00846	0.948654	0.745674	2.00846	6.20332	4.19486
trial number	670	287.259	-0.605711	0.228346	46.87	4.23751	0.771523	0.83916	4.23751	6.98104	2.74353
trial number	671	215.619	-0.637905	0.236416	66.7791	1.19734	1.09924	0.66336	1.19734	5.51855	4.32121
trial number	672	488.875	-0.743508	0.243031	71.6871	0.636027	1.18004	1.75303	0.636027	14.5836	13.9476
trial number	673	259.051	-0.786052	0.245184	53.773	1.86979	0.885152	0.982071	1.86979	8.16993	6.30014
trial number	674	239.682	-0.57261	0.22962	52.4444	1.78217	0.863283	0.661914	1.78217	5.50651	3.72434
trial number	675	367.043	-0.670795	0.239335	64.3446	-0.234291	1.05917	1.18744	-0.234291	9.87844	10.1127
trial number	676	66.3606	-0.792203	0.225552	41.3457	2.76931	0.680587	0.253544	2.76931	2.10925	-0.660064
trial number	677	256.404	-0.652231	0.259817	69.2672	1.33895	1.1402	0.806552	1.33895	6.70977	5.37083
trial number	678	293.05	-0.588219	0.23931	59.4489	0.216849	0.978583	0.831357	0.216849	6.91612	6.69928
trial number	679	318.665	-0.61098	0.225283	47.3641	1.03263	0.779656	0.939005	1.03263	7.81166	6.77903
trial number	680	438.373	-0.535228	0.264182	56.4947	2.83531	0.929955	1.13159	2.83531	9.41378	6.57847
trial number	681	491.727	-0.889601	0.252167	40.3474	1.27446	0.664154	2.10973	1.27446	17.551	16.2765
trial number	682	222.829	-0.677493	0.231509	72.251	1.52217	1.18932	0.728085	1.52217	6.057	4.53483
trial number	683	312.588	-0.80856	0.254468	36.484	0.88421	0.600559	1.21897	0.88421	10.1407	9.25646
trial number	684	199.998	-0.838304	0.227309	58.0683	3.0745	0.955856	0.808599	3.0745	6.7268	3.65229
trial number	685	300.512	-0.728406	0.233272	35.3618	2.0169	0.582087	1.0557	2.0169	8.78249	6.76559
trial number	686	270.239	-0.634694	0.254299	55.6257	1.27542	0.91565	0.827214	1.27542	6.88166	5.60624
trial number	687	443.507	-0.826741	0.259028	24.8217	0.0547007	0.408588	1.76839	0.0547007	14.7113	14.6566
trial number	688	241.311	-0.740485	0.250305	52.2037	1.57152	0.859321	0.861785	1.57152	7.16926	5.59775
trial number	689	264.936	-0.645449	0.244679	53.4214	2.1621	0.879365	0.824725	2.1621	6.86095	4.69885
trial number	690	269.347	-0.962915	0.246517	58.8964	2.11117	0.969488	1.25086	2.11117	10.406	8.2948
trial number	691	191.461	-0.712929	0.210849	69.8518	0.636865	1.14982	0.658314	0.636865	5.47656	4.8397
trial number	692	416.02	-0.592649	0.217749	67.2945	1.14804	1.10773	1.1891	1.14804	9.89221	8.74417
trial number	693	324.681	-0.979531	0.225218	88.4416	1.10944	1.45583	1.53385	1.10944	12.7602	11.6507
trial number	694	306.359	-0.757776	0.234005	58.4301	1.36212	0.961812	1.11964	1.36212	9.31435	7.95223
trial number	695	260.897	-0.797256	0.234692	50.8002	1.23371	0.836217	1.00317	1.23371	8.34542	7.11172
trial number	696	388.634	-0.645567	0.259254	76.983	1.15938	1.26721	1.21001	1.15938	10.0661	8.90677
trial number	697	268.632	-0.679993	0.241891	77.122	1.14135	1.2695	0.880984	1.14135	7.32898	6.18763
trial number	698	204.543	-0.748954	0.238149	52.389	2.93725	0.86237	0.738833	2.93725	6.14641	3.20916
trial number	699	396.601	-0.707233	0.250466	54.0625	0.419134	0.889918	1.35277	0.419134	11.2538	10.8346
trial number	700	307.307	-0.84027	0.25314	59.3963	2.94566	0.977716	1.24537	2.94566	10.3603	7.41466
trial number	701	331.023	-0.72698	0.25627	53.1231	1.19607	0.874454	1.16061	1.19607	9.65523	8.45916
trial number	702	260.853	-0.643517	0.221155	33.8765	1.87653	0.557637	0.809585	1.87653	6.735	4.85848
trial number	703	217.394	-0.782209	0.252211	67.6938	2.4283	1.1143	0.82012	2.4283	6.82264	4.39434
trial number	704	308.262	-0.637369	0.251445	57.2152	3.11478	0.941815	0.947584	3.11478	7.88303	4.76825
trial number	705	237.837	-0.657723	0.22784	49.7619	1.27702	0.819126	0.754447	1.27702	6.2763	4.99928
trial number	706	261.399	-0.645809	0.268148	75.9275	1.72452	1.24984	0.814169	1.72452	6.77313	5.04861
trial number	707	249.427	-0.840026	0.230892	65.5248	0.222708	1.0786	1.01051	0.222708	8.40654	8.18383
trial number	708	394.053	-0.764221	0.264538	78.0305	2.88715	1.28445	1.45238	2.88715	12.0825	9.1953
trial number	709	179.54	-0.587936	0.247367	29.3182	2.96951	0.482605	0.509095	2.96951	4.2352	1.26569
trial number	710	201.416	-0.76789	0.230094	70.9073	1.62222	1.1672	0.745934	1.62222	6.20548	4.58326
trial number	711	343.925	-0.55822	0.238911	69.5544	2.08006	1.14493	0.925925	2.08006	7.70284	5.62279
trial number	712	364.083	-0.620852	0.242029	66.0658	0.737936	1.0875	1.09017	0.737936	9.06922	8.33128
trial number	713	289.22	-0.694162	0.230859	65.3793	1.9024	1.0762	0.968269	1.9024	8.05511	6.15271
trial number	714	339.615	-0.623322	0.256859	57.9837	1.77857	0.954464	1.02095	1.77857	8.49338	6.71481
trial number	715	339.33	-0.637502	0.225256	56.3984	2.25882	0.92837	1.0433	2.25882	8.67931	6.42048
trial number	716	271.983	-0.734713	0.236104	87.5148	1.44515	1.44057	0.963754	1.44515	8.01755	6.5724
trial number	717	368.941	-0.468226	0.222609	65.2799	3.05685	1.07457	0.833142	3.05685	6.93097	3.87412
trial number	718	403.008	-0.541351	0.223415	75.7002	0.0066203	1.24609	1.0522	0.0066203	8.75335	8.74673
trial number	719	280.22	-0.624124	0.239296	70.367	2.57705	1.1583	0.843484	2.57705	7.01701	4.43996
trial number	720	448.138	-0.726526	0.238798	59.7146	0.696785	0.982956	1.57025	0.696785	13.0631	12.3663
trial number	721	207.937	-0.72624	0.238608	54.6082	3.23185	0.8989	0.728314	3.23185	6.0589	2.82706
trial number	722	322.672	-0.631454	0.236764	45.3891	1.73389	0.747146	0.982673	1.73389	8.17493	6.44104
trial number	723	204.109	-0.62487	0.251989	66.0775	1.22872	1.0877	0.615118	1.22872	5.11721	3.88849
trial number	724	394.841	-0.327775	0.253726	78.7845	0.311586	1.29686	0.624173	0.311586	5.19255	4.88096
trial number	725	378.921	-0.582872	0.251526	39.3565	1.62773	0.647844	1.06519	1.62773	8.86143	7.23369
trial number	726	289.992	-0.616792	0.245754	70.1276	1.36715	1.15436	0.862643	1.36715	7.17639	5.80925
trial number	727	427.759	-0.686423	0.235808	79.1769	2.66739	1.30332	1.41611	2.66739	11.7808	9.11337
trial number	728	339.697	-0.450193	0.23447	50.8154	2.01913	0.836467	0.737558	2.01913	6.13581	4.11668
trial number	729	498.384	-0.846647	0.224414	43.4272	1.73327	0.714852	2.03504	1.73327	16.9297	15.1964
trial number	730	280.816	-0.727549	0.227966	47.9676	0.732032	0.789591	0.985351	0.732032	8.19721	7.46518
trial number	731	392.681	-0.577829	0.234197	37.7419	1.637	0.621266	1.09432	1.637	9.10377	7.46677
trial number	732	301.478	-0.632399	0.212112	28.9456	1.76944	0.476471	0.919504	1.76944	7.64942	5.87998
trial number	733	368.728	-0.776546	0.231928	65.8928	0.454051	1.08466	1.38096	0.454051	11.4883	11.0342
trial number	734	296.468	-0.683532	0.244132	66.3059	1.1502	1.09145	0.977335	1.1502	8.13052	6.98032
trial number	735	280.191	-0.531874	0.225327	42.4202	1.46845	0.698275	0.718735	1.46845	5.97921	4.51076
trial number	736	445.261	-0.634446	0.232607	51.9402	1.91566	0.854982	1.36243	1.91566	11.3342	9.41854
trial number	737	401.607	-0.693681	0.23143	46.5464	2.2665	0.766196	1.34359	2.2665	11.1774	8.91093
trial number	738	380.305	-0.801045	0.276104	55.8554	1.13468	0.91943	1.46925	1.13468	12.2228	11.0881
trial number	739	262.032	-0.716675	0.221014	33.6866	2.61943	0.554511	0.905696	2.61943	7.53456	4.91513
trial number	740	308.058	-0.836141	0.257935	39.3496	2.50292	0.64773	1.24227	2.50292	10.3346	7.83166
trial number	741	355.356	-0.616736	0.21267	62.3376	0.30572	1.02613	1.05699	0.30572	8.79315	8.48743
trial number	742	410.132	-0.7153	0.214419	48.9866	2.53714	0.806364	1.41488	2.53714	11.7705	9.23334
trial number	743	297.305	-0.587337	0.216199	60.2815	2.04011	0.992289	0.842164	2.04011	7.00602	4.96591
trial number	744	332.357	-0.468237	0.241171	60.1364	2.54269	0.9899	0.750545	2.54269	6.24384	3.70115
trial number	745	240.01	-0.864454	0.252699	52.8453	1.43029	0.869881	1.00064	1.43029	8.3244	6.89411
trial number	746	349.928	-0.603375	0.270271	42.8941	0.662758	0.706076	1.01829	0.662758	8.47126	7.8085
trial number	747	393.075	-0.802203	0.273743	66.7835	1.41333	1.09932	1.52078	1.41333	12.6515	11.2382
trial number	748	132.956	-0.557677	0.239005	77.2524	0.792232	1.27164	0.357601	0.792232	2.97491	2.18268
trial number	749	116.063	-0.650375	0.241216	72.2434	1.62585	1.18919	0.364053	1.62585	3.02859	1.40274
trial number	750	357.587	-0.756232	0.226007	80.9544	2.42883	1.33258	1.3042	2.42883	10.8497	8.42089
trial number	751	365.475	-0.583395	0.265292	51.4251	2.19998	0.846503	1.02832	2.19998	8.55465	6.35467
trial number	752	473.505	-0.813873	0.207882	71.0967	2.09406	1.17032	1.85861	2.09406	15.4619	13.3679
trial number	753	233.675	-0.683219	0.212365	48.0631	1.64906	0.791163	0.76998	1.64906	6.40552	4.75646
trial number	754	228.01	-0.543622	0.219418	73.8176	-0.0764423	1.2151	0.597802	-0.0764423	4.97316	5.04961
trial number	755	310.563	-0.503196	0.237672	68.3231	2.32644	1.12466	0.753691	2.32644	6.27001	3.94357
trial number	756	313.112	-0.708891	0.269002	62.4563	4.14638	1.02809	1.0705	4.14638	8.90553	4.75916
trial number	757	170.491	-0.639476	0.232404	42.3744	2.80084	0.697521	0.525814	2.80084	4.37428	1.57344
trial number	758	143.143	-0.753621	0.231382	48.7163	1.33506	0.801914	0.52027	1.33506	4.32817	2.99311
trial number	759	256.593	-0.744175	0.257234	52.4191	0.7455	0.862865	0.920931	0.7455	7.6613	6.9158
trial number	760	391.972	-0.689642	0.213816	74.3624	1.59406	1.22407	1.30372	1.59406	10.8458	9.25171
trial number	761	461.955	-0.638231	0.238212	31.8358	1.29324	0.524047	1.42195	1.29324	11.8293	10.5361
trial number	762	407.4	-0.728325	0.262139	60.38	1.93236	0.993909	1.43104	1.93236	11.905	9.97261
trial number	763	277.335	-0.721763	0.248494	82.0603	1.97266	1.35079	0.965398	1.97266	8.03122	6.05856
trial number	764	403.543	-0.600909	0.23789	56.4268	1.12884	0.928837	1.16951	1.12884	9.72928	8.60044
trial number	765	125.121	-0.717214	0.229583	65.8171	1.82013	1.08341	0.432798	1.82013	3.60048	1.78035
trial number	766	126.091	-0.476389	0.227013	61.798	0.818417	1.01725	0.289704	0.818417	2.41007	1.59165
trial number	767	287.468	-0.373662	0.229561	52.7442	3.11324	0.868218	0.518053	3.11324	4.30973	1.19649
trial number	768	310.376	-0.720665	0.230931	73.1814	2.05018	1.20463	1.07877	2.05018	8.97436	6.92418
trial number	769	447.367	-0.641692	0.232207	79.1413	0.786536	1.30274	1.38451	0.786536	11.5179	10.7313
trial number	770	129.196	-0.725099	0.243487	57.5206	3.17121	0.946841	0.451807	3.17121	3.75862	0.587405
trial number	771	203.448	-0.773248	0.242628	61.6154	1.0962	1.01424	0.758714	1.0962	6.3118	5.21561
trial number	772	312.126	-0.740068	0.234788	63.282	0.876508	1.04168	1.11406	0.876508	9.26793	8.39142
trial number	773	301.556	-0.581073	0.243782	81.8407	1.71203	1.34717	0.845094	1.71203	7.0304	5.31837
trial number	774	323.317	-0.808464	0.252737	57.0694	1.76243	0.939414	1.26065	1.76243	10.4875	8.72505
trial number	775	431.168	-0.694809	0.222576	67.9831	1.24134	1.11906	1.44483	1.24134	12.0197	10.7784
trial number	776	155.175	-0.585232	0.225686	48.9529	1.03339	0.805809	0.437983	1.03339	3.64361	2.61022
trial number	777	217.2	-0.741871	0.251769	66.5487	1.24505	1.09545	0.777133	1.24505	6.46503	5.21998
trial number	778	319.853	-0.627392	0.239153	70.3176	1.69555	1.15749	0.967822	1.69555	8.05139	6.35584
trial number	779	269.884	-0.748894	0.231097	61.4411	3.27575	1.01138	0.974772	3.27575	8.10921	4.83346
trial number	780	295.614	-0.633123	0.246602	32.9412	0.995966	0.542242	0.90265	0.995966	7.50921	6.51325
trial number	781	236.59	-0.439108	0.24978	41.0442	2.00193	0.675625	0.501042	2.00193	4.16821	2.16628
trial number	782	369.541	-0.683374	0.265317	49.3637	3.06109	0.812571	1.21795	3.06109	10.1322	7.0711
trial number	783	283.056	-0.826578	0.251271	62.0061	3.09275	1.02068	1.1284	3.09275	9.38723	6.29448
trial number	784	79.8771	-0.562936	0.213947	59.7512	2.61633	0.983559	0.216864	2.61633	1.80411	-0.81222
trial number	785	450.321	-0.627234	0.242343	65.8287	1.00315	1.0836	1.36225	1.00315	11.3327	10.3296
trial number	786	337.563	-0.739112	0.227591	60.5315	2.97273	0.996403	1.20329	2.97273	10.0103	7.03755
trial number	787	237.519	-0.581829	0.251135	47.6003	1.50367	0.783544	0.666502	1.50367	5.54468	4.041
trial number	788	414.525	-0.749989	0.247825	65.2847	1.46246	1.07465	1.49938	1.46246	12.4735	11.011
trial number	789	293.788	-0.696807	0.240016	83.6028	0.842926	1.37618	0.987308	0.842926	8.21349	7.37056
trial number	790	285.672	-0.812707	0.27958	52.8679	2.08229	0.870253	1.11972	2.08229	9.315	7.23271
trial number	791	303.517	-0.85977	0.249861	74.8964	1.02759	1.23286	1.25855	1.02759	10.47	9.44242
trial number	792	241.093	-0.570746	0.263953	71.2029	0.993052	1.17206	0.663642	0.993052	5.52089	4.52784
trial number	793	244.359	-0.754735	0.229979	45.5444	0.484979	0.749702	0.889465	0.484979	7.39953	6.91455
trial number	794	287.573	-0.768942	0.233438	66.3702	1.36465	1.09251	1.06647	1.36465	8.87203	7.50739
trial number	795	243.429	-0.541486	0.273646	74.8493	0.759582	1.23209	0.63572	0.759582	5.2886	4.52902
trial number	796	272.583	-0.89998	0.232049	56.7476	2.70714	0.934117	1.18314	2.70714	9.84266	7.13552
trial number	797	344.763	-0.598504	0.224525	62.784	1.24705	1.03348	0.995163	1.24705	8.27884	7.03179
trial number	798	347.862	-0.920352	0.252193	61.3771	1.59536	1.01032	1.54407	1.59536	12.8453	11.2499
trial number	799	328.218	-0.706992	0.25095	73.9612	0.641509	1.21747	1.11914	0.641509	9.31019	8.66868
trial number	800	327.937	-0.651244	0.244672	54.5168	1.09663	0.897396	1.03001	1.09663	8.5687	7.47207
trial number	801	196.826	-0.895655	0.251275	41.3019	2.0444	0.679867	0.850216	2.0444	7.07301	5.02861
trial number	802	295.774	-0.783385	0.241252	68.1996	2.00794	1.12263	1.11749	2.00794	9.29645	7.28851
trial number	803	311.76	-0.843576	0.244956	78.3438	0.945901	1.28961	1.26838	0.945901	10.5518	9.60589
trial number	804	386.588	-0.61717	0.22031	61.5952	1.97342	1.01391	1.15069	1.97342	9.57271	7.59928
trial number	805	283.273	-0.572912	0.244144	64.4983	2.06675	1.0617	0.782706	2.06675	6.5114	4.44465
trial number	806	85.6221	-0.703626	0.241308	73.5918	1.851	1.21139	0.290559	1.851	2.41718	0.566186
trial number	807	423.86	-0.801207	0.227503	64.6239	-0.0615501	1.06377	1.63785	-0.0615501	13.6254	13.6869
trial number	808	293.765	-0.867981	0.245466	64.3303	2.07522	1.05893	1.22975	2.07522	10.2304	8.15516
trial number	809	290.5	-0.696823	0.242939	77.8937	1.57056	1.2822	0.976281	1.57056	8.12176	6.5512
trial number	810	286.161	-0.530795	0.247602	48.0158	0.158034	0.790383	0.73256	0.158034	6.09423	5.93619
trial number	811	200.721	-0.794529	0.234587	69.3609	1.58129	1.14174	0.769147	1.58129	6.39859	4.8173
trial number	812	175.302	-0.662493	0.238962	73.9264	3.43423	1.2169	0.560112	3.43423	4.65961	1.22538
trial number	813	243.333	-0.653709	0.237801	76.5821	1.81732	1.26061	0.767171	1.81732	6.38216	4.56483
trial number	814	313.656	-0.853256	0.225134	86.0107	3.41631	1.41581	1.29074	3.41631	10.7378	7.32148
trial number	815	319.01	-0.679004	0.240121	81.7941	0.244726	1.3464	1.04468	0.244726	8.69078	8.44606
trial number	816	345.025	-0.600339	0.230691	93.5898	1.32607	1.54057	0.998973	1.32607	8.31053	6.98447
trial number	817	151.776	-0.736324	0.242399	52.6758	0.786632	0.867091	0.538988	0.786632	4.48388	3.69725
trial number	818	128.528	-0.773489	0.251527	68.3618	3.13483	1.1253	0.479467	3.13483	3.98873	0.853898
trial number	819	157.955	-0.844936	0.252603	51.2481	1.14367	0.843591	0.643671	1.14367	5.35475	4.21107
trial number	820	203.253	-0.652216	0.244068	74.7055	2.359	1.22972	0.639343	2.359	5.31875	2.95975
trial number	821	243.77	-0.661777	0.239028	58.9609	1.76116	0.97055	0.778034	1.76116	6.47253	4.71137
trial number	822	309.855	-0.624394	0.249342	35.9908	2.4944	0.592441	0.933091	2.4944	7.76246	5.26805
trial number	823	322.239	-0.792202	0.266717	93.9564	2.32697	1.54661	1.23118	2.32697	10.2423	7.9153
trial number	824	145.598	-0.76954	0.239416	42.1247	0.987727	0.693411	0.540374	0.987727	4.49541	3.50769
trial number	825	400.21	-0.676255	0.248242	64.3135	2.3451	1.05866	1.30528	2.3451	10.8588	8.51366
trial number	826	309.928	-0.824707	0.252868	70.878	1.62952	1.16672	1.23273	1.62952	10.2552	8.62564
trial number	827	209.359	-0.595844	0.225216	58.1119	2.57166	0.956575	0.601631	2.57166	5.00501	2.43335
trial number	828	339.486	-0.521538	0.259019	72.967	0.508251	1.2011	0.853915	0.508251	7.10379	6.59554
trial number	829	293.509	-0.846659	0.249949	86.201	1.94931	1.41895	1.19849	1.94931	9.97036	8.02105
trial number	830	278.325	-0.594022	0.254503	80.8787	1.82341	1.33134	0.797374	1.82341	6.63342	4.81001
trial number	831	302.35	-0.731789	0.225072	64.1859	2.06383	1.05656	1.06709	2.06383	8.87724	6.81341
trial number	832	444.741	-0.816469	0.249008	52.3868	2.37628	0.862333	1.75127	2.37628	14.5689	12.1927
trial number	833	184.72	-0.674948	0.246636	58.8217	0.930075	0.968258	0.601299	0.930075	5.00225	4.07218
trial number	834	337.006	-0.773341	0.237012	84.1042	1.40748	1.38443	1.25694	1.40748	10.4566	9.04912
trial number	835	307.788	-0.381379	0.243904	62.4517	3.18629	1.02801	0.566129	3.18629	4.70967	1.52338
trial number	836	142.909	-0.895379	0.273594	64.8974	0.182202	1.06827	0.617123	0.182202	5.13389	4.95169
trial number	837	419.061	-0.504462	0.270105	54.5816	1.84534	0.898462	1.01956	1.84534	8.48178	6.63644
trial number	838	156.666	-0.650774	0.232172	69.6157	3.06367	1.14594	0.491713	3.06367	4.0906	1.02693
trial number	839	224.168	-0.626493	0.230596	83.6452	1.85468	1.37688	0.677323	1.85468	5.63471	3.78003
trial number	840	263.02	-0.69432	0.231221	52.2358	2.06755	0.859848	0.880755	2.06755	7.32707	5.25951
trial number	841	360.518	-0.666128	0.230063	68.4792	2.28892	1.12723	1.15822	2.28892	9.63532	7.34641
trial number	842	489.854	-0.642631	0.249462	53.24	0.495591	0.876378	1.51822	0.495591	12.6302	12.1346
trial number	843	187.788	-0.756519	0.250467	69.8104	1.49156	1.14914	0.685164	1.49156	5.69993	4.20837
trial number	844	439.146	-0.67835	0.236083	82.0027	2.73399	1.34984	1.43671	2.73399	11.9521	9.21813
trial number	845	337.334	-0.755632	0.265004	51.0542	0.987659	0.840398	1.22935	0.987659	10.2271	9.23943
trial number	846	210.879	-0.792423	0.233204	55.5216	2.73303	0.913936	0.805929	2.73303	6.70459	3.97156
trial number	847	257.593	-0.933947	0.248814	49.4887	1.56745	0.814629	1.16028	1.56745	9.65246	8.08501
trial number	848	250.215	-0.683515	0.224726	66.8202	0.120091	1.09992	0.824836	0.120091	6.86188	6.74179
trial number	849	339.232	-0.624681	0.237707	48.1468	2.13736	0.79254	1.02202	2.13736	8.5023	6.36494
trial number	850	198.352	-0.703905	0.227693	60.7889	1.9975	1.00064	0.673375	1.9975	5.60186	3.60436
trial number	851	428.87	-0.789954	0.216433	54.4888	3.09661	0.896935	1.63393	3.09661	13.5928	10.4962
trial number	852	308.713	-0.47747	0.255843	61.1889	1.52051	1.00723	0.710898	1.52051	5.91402	4.39351
trial number	853	312.987	-0.537658	0.250885	75.3226	2.10358	1.23988	0.811593	2.10358	6.75171	4.64812
trial number	854	417.29	-0.592831	0.232926	63.2257	1.96249	1.04075	1.19309	1.96249	9.92545	7.96296
trial number	855	298.188	-0.749761	0.24233	61.2453	2.34176	1.00815	1.07825	2.34176	8.97004	6.62827
trial number	856	406.939	-0.664885	0.231241	50.5426	0.982592	0.831977	1.30491	0.982592	10.8557	9.8731
trial number	857	217.528	-0.585255	0.247969	63.4626	2.43756	1.04465	0.613998	2.43756	5.1079	2.67034
trial number	858	139.908	-0.783636	0.248947	72.4993	1.73192	1.1934	0.528765	1.73192	4.39884	2.66692
trial number	859	198.13	-0.772646	0.237475	69.244	2.60418	1.13982	0.738306	2.60418	6.14202	3.53784
trial number	860	246.013	-0.663392	0.217343	47.9452	2.12238	0.789221	0.787107	2.12238	6.54801	4.42563
trial number	861	286.1	-0.510165	0.205389	40.9584	1.01267	0.674213	0.703939	1.01267	5.85613	4.84345
trial number	862	347.158	-0.548236	0.2445	52.2397	2.43717	0.859913	0.917912	2.43717	7.63618	5.19901
trial number	863	382.686	-0.602574	0.238932	67.9685	1.19531	1.11882	1.11214	1.19531	9.25199	8.05667
trial number	864	219.725	-0.532537	0.247175	34.4702	1.23038	0.567411	0.564332	1.23038	4.69472	3.46433
trial number	865	280.367	-0.654264	0.253808	67.5972	2.62472	1.11271	0.884681	2.62472	7.35973	4.73501
trial number	866	334.081	-0.659952	0.241356	49.8541	0.362732	0.820644	1.06333	0.362732	8.84596	8.48323
trial number	867	281.277	-0.936218	0.243523	53.7082	2.48183	0.884086	1.27004	2.48183	10.5656	8.08373
trial number	868	306.353	-0.752616	0.214212	78.9761	1.57168	1.30002	1.11199	1.57168	9.25076	7.67908
trial number	869	147.664	-0.577536	0.241623	60.5846	1.22937	0.997277	0.4113	1.22937	3.42164	2.19227
trial number	870	208.781	-0.616705	0.254763	69.4113	1.97687	1.14257	0.620976	1.97687	5.16595	3.18908
trial number	871	179.006	-0.802287	0.24118	51.2231	0.715756	0.843179	0.692634	0.715756	5.76208	5.04632
trial number	872	366.082	-0.80595	0.244364	47.6235	1.72145	0.783926	1.42296	1.72145	11.8377	10.1163
trial number	873	213.675	-0.665916	0.248754	78.0623	2.46692	1.28498	0.686245	2.46692	5.70893	3.242
trial number	874	267.945	-0.707389	0.239416	52.1366	0.301164	0.858216	0.914134	0.301164	7.60476	7.30359
trial number	875	329.629	-0.790727	0.263451	61.2109	2.37792	1.00759	1.25707	2.37792	10.4576	8.07971
trial number	876	200.265	-0.792226	0.248476	66.1931	0.833215	1.0896	0.765176	0.833215	6.36556	5.53234
trial number	877	499.157	-0.858561	0.256957	55.1131	1.69567	0.907212	2.06688	1.69567	17.1945	15.4989
trial number	878	308.159	-0.647183	0.237398	79.3368	0.782583	1.30596	0.961854	0.782583	8.00174	7.21916
trial number	879	158.657	-0.666016	0.258787	56.9389	3.52	0.937265	0.509625	3.52	4.23961	0.71961
trial number	880	153.111	-0.611615	0.229629	59.2765	0.4252	0.975745	0.451639	0.4252	3.75722	3.33202
trial number	881	387.478	-0.968207	0.221308	50.5121	2.56164	0.831476	1.80935	2.56164	15.0521	12.4905
trial number	882	412.265	-0.621534	0.258383	58.1834	1.95629	0.957752	1.2358	1.95629	10.2807	8.32443
trial number	883	471.853	-0.818923	0.250676	55.9715	1.2297	0.921341	1.86362	1.2297	15.5036	14.2739
trial number	884	148.747	-0.766923	0.225548	57.9365	0.869734	0.953687	0.550182	0.869734	4.57701	3.70727
trial number	885	193.106	-0.493678	0.259255	28.4708	1.56491	0.468656	0.459776	1.56491	3.82491	2.26
trial number	886	318.203	-0.573182	0.242431	52.2467	0.897128	0.860028	0.879636	0.897128	7.31776	6.42063
trial number	887	410.295	-0.566338	0.276092	67.0764	0.775206	1.10414	1.12067	0.775206	9.32295	8.54774
trial number	888	349.275	-0.731031	0.24844	81.5697	1.65021	1.34271	1.23143	1.65021	10.2444	8.59415
trial number	889	300.221	-0.993719	0.23158	39.4373	1.98782	0.649174	1.43884	1.98782	11.9698	9.98197
trial number	890	177.326	-0.61129	0.256375	57.8276	2.29933	0.951894	0.522788	2.29933	4.34912	2.04979
trial number	891	166.399	-0.761107	0.240019	70.2339	3.17584	1.15611	0.610804	3.17584	5.08133	1.90549
trial number	892	280.304	-0.693667	0.245517	40.8456	2.11372	0.672356	0.93775	2.11372	7.80122	5.6875
trial number	893	47.7373	-0.717804	0.235092	59.0501	2.6812	0.972018	0.165261	2.6812	1.37482	-1.30638
trial number	894	439.734	-0.802312	0.248764	55.6037	1.84086	0.915287	1.70153	1.84086	14.1552	12.3143
trial number	895	199.014	-0.714861	0.243925	72.9519	2.70158	1.20086	0.686139	2.70158	5.70804	3.00646
trial number	896	221.664	-0.673732	0.244316	48.5135	1.83289	0.798576	0.720259	1.83289	5.99189	4.159
trial number	897	121.841	-0.732036	0.237793	62.6302	3.65822	1.03095	0.430161	3.65822	3.57855	-0.0796755
trial number	898	434.716	-0.708147	0.236868	58.4608	2.15888	0.962318	1.48469	2.15888	12.3513	10.1924
trial number	899	334.887	-0.733921	0.250012	77.6365	1.17752	1.27797	1.18537	1.17752	9.8612	8.68369
trial number	900	138.413	-0.651496	0.246317	69.1301	0.942364	1.13794	0.434905	0.942364	3.61801	2.67564
trial number	901	292.074	-0.802516	0.233588	56.3477	2.35037	0.927534	1.13045	2.35037	9.40433	7.05396
trial number	902	352.182	-0.597558	0.264672	79.5997	2.34945	1.31028	1.01497	2.34945	8.44361	6.09415
trial number	903	250.447	-0.891859	0.254436	33.4057	3.20441	0.549887	1.07725	3.20441	8.96177	5.75736
trial number	904	330.033	-0.784826	0.257274	48.2403	2.77342	0.794079	1.24921	2.77342	10.3923	7.61889
trial number	905	387.725	-0.741234	0.22749	61.0032	1.76014	1.00417	1.38607	1.76014	11.5308	9.77068
trial number	906	223.774	-0.606362	0.245802	46.7442	2.08374	0.769451	0.654407	2.08374	5.44406	3.36032
trial number	907	275.863	-0.668754	0.228133	73.4587	1.79719	1.2092	0.889745	1.79719	7.40186	5.60468
trial number	908	272.737	-0.742848	0.231768	40.9304	0.296813	0.673751	0.977127	0.296813	8.12879	7.83198
trial number	909	396.1	-0.700836	0.245907	81.3598	4.38037	1.33926	1.33884	4.38037	11.1379	6.75753
trial number	910	392.243	-0.836742	0.241966	67.9519	0.963282	1.11855	1.5829	0.963282	13.1683	12.205
trial number	911	323.227	-0.69054	0.249525	56.2027	2.37682	0.925148	1.07647	2.37682	8.95525	6.57843
trial number	912	273.856	-0.93762	0.251711	83.6663	0.228179	1.37722	1.23838	0.228179	10.3022	10.074
trial number	913	232.072	-0.624265	0.260225	73.9006	2.93301	1.21647	0.698711	2.93301	5.81263	2.87962
trial number	914	209.628	-0.637768	0.269898	70.5143	1.78724	1.16073	0.644791	1.78724	5.36407	3.57683
trial number	915	323.039	-0.700696	0.227671	43.3103	0.133598	0.712926	1.09167	0.133598	9.08169	8.94809
trial number	916	156.62	-0.906899	0.246248	57.8851	1.14659	0.952842	0.685034	1.14659	5.69885	4.55226
trial number	917	277.902	-0.775416	0.217604	59.1889	1.97333	0.974302	1.03928	1.97333	8.64587	6.67254
trial number	918	129.624	-0.691902	0.245519	54.1427	1.53196	0.891237	0.432552	1.53196	3.59843	2.06647
trial number	919	221.811	-0.617398	0.249449	62.8323	1.87556	1.03428	0.660474	1.87556	5.49453	3.61897
trial number	920	318.583	-0.821841	0.224803	39.8894	0.900951	0.656615	1.26275	0.900951	10.5049	9.60396
trial number	921	310.799	-0.74941	0.228026	51.2164	1.58283	0.843069	1.12333	1.58283	9.34503	7.7622
trial number	922	224.391	-0.74355	0.261556	78.0428	2.02956	1.28465	0.804679	2.02956	6.69419	4.66463
trial number	923	396.637	-0.761515	0.249733	45.6778	1.57228	0.751898	1.45673	1.57228	12.1186	10.5463
trial number	924	218.746	-0.88572	0.23537	76.2925	1.10289	1.25584	0.934421	1.10289	7.77352	6.67063
trial number	925	251.173	-0.698856	0.245502	48.6378	2.20592	0.800623	0.846577	2.20592	7.04274	4.83682
trial number	926	395.425	-0.516568	0.241692	65.1833	2.21508	1.07298	0.98514	2.21508	8.19546	5.98037
trial number	927	105.742	-0.869396	0.23345	41.4928	2.11671	0.683008	0.443376	2.11671	3.68848	1.57177
trial number	928	299.998	-0.605863	0.25232	72.9308	1.86826	1.20051	0.876595	1.86826	7.29246	5.4242
trial number	929	321.693	-0.471387	0.232268	52.8066	-1.14997	0.869245	0.73135	-1.14997	6.08416	7.23413
trial number	930	196.085	-0.760382	0.25408	75.0087	2.06995	1.23471	0.719088	2.06995	5.98215	3.9122
trial number	931	275.417	-0.584332	0.244967	73.8741	3.94234	1.21603	0.776171	3.94234	6.45703	2.51469
trial number	932	335.769	-0.617791	0.240647	51.4754	1.68379	0.847332	1.00043	1.68379	8.32269	6.6389
trial number	933	270.539	-0.565896	0.254179	63.9993	0.41971	1.05349	0.738368	0.41971	6.14254	5.72283
trial number	934	385.526	-0.467543	0.245601	42.3567	2.80501	0.69723	0.869325	2.80501	7.23198	4.42698
trial number	935	335.088	-0.594077	0.262356	81.4001	0.00275212	1.33992	0.96008	0.00275212	7.98698	7.98423
trial number	936	215.729	-0.558724	0.231757	48.2064	1.9206	0.793521	0.581315	1.9206	4.83601	2.9154
trial number	937	454.495	-0.641576	0.245558	47.963	-0.24545	0.789514	1.40632	-0.24545	11.6993	11.9447
trial number	938	204.432	-0.692636	0.239743	62.7835	1.56407	1.03347	0.682906	1.56407	5.68115	4.11708
trial number	939	301.198	-0.720199	0.247605	85.1407	1.14442	1.40149	1.04619	1.14442	8.70336	7.55894
trial number	940	115.853	-0.69931	0.233287	83.7124	1.84493	1.37798	0.390737	1.84493	3.25058	1.40565
trial number	941	244.293	-0.565696	0.268241	76.7815	2.76887	1.26389	0.666502	2.76887	5.54468	2.77581
trial number	942	384.774	-0.657613	0.24011	49.953	0.15471	0.822272	1.22035	0.15471	10.1522	9.99744
trial number	943	284.124	-0.697148	0.231763	62.4636	1.50666	1.02821	0.9553	1.50666	7.94722	6.44055
trial number	944	331.558	-0.791698	0.239982	98.11	0.0851389	1.61498	1.26598	0.0851389	10.5318	10.4466
trial number	945	216.805	-0.660509	0.218406	55.2191	1.6907	0.908956	0.690645	1.6907	5.74553	4.05483
trial number	946	92.1008	-0.708539	0.245632	74.2001	0.932417	1.2214	0.314727	0.932417	2.61823	1.68582
trial number	947	329.412	-0.758213	0.247234	49.0497	2.72252	0.807403	1.20458	2.72252	10.021	7.29851
trial number	948	264.632	-0.582379	0.209485	61.2369	1.38025	1.00802	0.743284	1.38025	6.18344	4.80319
trial number	949	115.932	-0.581123	0.250771	35.9305	1.08626	0.591448	0.324922	1.08626	2.70305	1.61679
trial number	950	178.709	-0.685505	0.230591	51.4906	2.92705	0.847582	0.590831	2.92705	4.91517	1.98812
trial number	951	450.74	-0.79717	0.249362	69.4684	2.49061	1.14351	1.73294	2.49061	14.4165	11.9258
trial number	952	216.349	-0.723941	0.242567	72.1127	-0.159859	1.18704	0.75538	-0.159859	6.28407	6.44393
trial number	953	254.065	-0.732846	0.225552	33.6791	2.36687	0.554388	0.897975	2.36687	7.47032	5.10346
trial number	954	331.935	-0.562687	0.23925	84.6603	2.00691	1.39359	0.900797	2.00691	7.4938	5.4869
trial number	955	180.713	-0.500172	0.251542	70.2762	1.09568	1.15681	0.435928	1.09568	3.62652	2.53084
trial number	956	395.67	-0.753408	0.255964	54.1137	2.09654	0.89076	1.4377	2.09654	11.9604	9.86384
trial number	957	164.268	-0.537714	0.258516	57.6136	1.42894	0.948372	0.426002	1.42894	3.54395	2.11501
trial number	958	328.139	-0.761117	0.226897	71.6594	0.959939	1.17958	1.20453	0.959939	10.0205	9.06061
trial number	959	356.883	-0.644623	0.254876	76.1391	1.85364	1.25332	1.10953	1.85364	9.23023	7.37659
trial number	960	242.785	-0.745266	0.254845	50.2473	0.687997	0.827117	0.872648	0.687997	7.25963	6.57163
trial number	961	524.442	-0.547229	0.255338	46.5295	2.11507	0.765918	1.38412	2.11507	11.5146	9.39951
trial number	962	270.733	-0.707659	0.228257	67.2126	2.0176	1.10638	0.923998	2.0176	7.68681	5.66922
trial number	963	285.432	-0.707603	0.224842	58.2472	1.20696	0.958802	0.974089	1.20696	8.10353	6.89657
trial number	964	356.805	-0.787369	0.253632	43.7137	3.6055	0.719566	1.35492	3.6055	11.2717	7.66622
trial number	965	322.388	-0.907892	0.238577	63.6519	2.71514	1.04777	1.41163	2.71514	11.7434	9.02829
trial number	966	183.068	-0.710025	0.243051	63.331	2.96169	1.04249	0.626892	2.96169	5.21516	2.25347
trial number	967	363.084	-0.807056	0.240022	85.6088	2.0517	1.4092	1.41325	2.0517	11.7569	9.70521
trial number	968	330.172	-0.580789	0.236868	70.8701	1.66333	1.16659	0.924835	1.66333	7.69377	6.03044
trial number	969	249.325	-0.877672	0.233751	62.4478	2.3897	1.02795	1.05537	2.3897	8.77969	6.38998
trial number	970	248.101	-0.459979	0.219109	31.6354	3.19104	0.520748	0.550393	3.19104	4.57876	1.38772
trial number	971	297.765	-0.74944	0.269125	67.0916	0.748431	1.10439	1.07626	0.748431	8.95349	8.20506
trial number	972	292.061	-0.755634	0.244132	56.1724	0.865953	0.924648	1.06437	0.865953	8.85455	7.9886
trial number	973	370.101	-0.690484	0.239847	68.6549	1.34021	1.13012	1.23248	1.34021	10.2531	8.9129
trial number	974	406.722	-0.581657	0.23186	81.8825	0.698496	1.34786	1.14096	0.698496	9.49175	8.79326
trial number	975	299.089	-0.65557	0.239472	52.3415	2.08658	0.861588	0.945641	2.08658	7.86686	5.78028
trial number	976	252.609	-0.6928	0.240608	65.6922	0.971398	1.08135	0.84404	0.971398	7.02163	6.05024
trial number	977	412.357	-0.756059	0.240514	67.2127	1.34635	1.10638	1.50361	1.34635	12.5086	11.1623
trial number	978	349.695	-0.808421	0.257504	62.1693	0.922145	1.02336	1.36343	0.922145	11.3425	10.4203
trial number	979	352.504	-0.664804	0.212303	70.7134	1.77347	1.16401	1.13022	1.77347	9.40242	7.62895
trial number	980	352.362	-0.669827	0.222292	64.383	1.8103	1.0598	1.1383	1.8103	9.46965	7.65935
trial number	981	391.167	-0.809575	0.231829	49.5289	1.98491	0.815291	1.52731	1.98491	12.7058	10.7209
trial number	982	128.074	-0.700455	0.219384	48.4888	1.84558	0.798169	0.432661	1.84558	3.59934	1.75376
trial number	983	311.17	-0.873071	0.254151	64.911	1.66655	1.06849	1.31025	1.66655	10.9001	9.23353
trial number	984	321.679	-0.710116	0.23192	45.859	1.87551	0.754881	1.10169	1.87551	9.16503	7.28952
trial number	985	411.988	-0.53485	0.251781	76.6924	1.1952	1.26243	1.06273	1.1952	8.84094	7.64574
trial number	986	337.979	-0.823573	0.250843	72.5726	3.70354	1.19461	1.34245	3.70354	11.168	7.46442
trial number	987	291.763	-1.1116	0.217103	47.5687	0.732075	0.783025	1.56417	0.732075	13.0124	12.2804
trial number	988	295.462	-0.694635	0.23593	57.9201	-0.097533	0.953417	0.989839	-0.097533	8.23455	8.33208
trial number	989	274.981	-0.632582	0.242798	70.229	2.18118	1.15603	0.838929	2.18118	6.97912	4.79794
trial number	990	373.023	-0.764579	0.256102	46.6391	1.14978	0.767722	1.37551	1.14978	11.443	10.2932
trial number	991	289.626	-0.520342	0.24765	75.6863	0.646335	1.24586	0.72683	0.646335	6.04655	5.40022
trial number	992	366.661	-0.589161	0.246032	63.9306	2.74381	1.05236	1.04185	2.74381	8.66722	5.9234
trial number	993	418.415	-0.67637	0.23751	29.6145	1.64619	0.487482	1.36489	1.64619	11.3546	9.70845
trial number	994	192.765	-0.422517	0.245186	74.1053	-0.332548	1.21984	0.392806	-0.332548	3.26779	3.60034
trial number	995	418.426	-0.856382	0.238748	49.0279	1.70481	0.807043	1.72819	1.70481	14.377	12.6722
trial number	996	292.023	-0.733893	0.235209	69.4817	1.95129	1.14373	1.03361	1.95129	8.59868	6.64739
trial number	997	194.633	-0.810553	0.266419	81.403	2.09916	1.33997	0.760859	2.09916	6.32965	4.23048
trial number	998	242.632	-0.834087	0.253508	64.1695	1.30263	1.05629	0.976038	1.30263	8.11973	6.8171
trial number	999	412.394	-0.713022	0.231971	70.0824	2.79393	1.15362	1.41815	2.79393	11.7977	9.00376
trial number	1000	444.601	-0.616365	0.242522	42.3377	4.06866	0.696917	1.32165	4.06866	10.9949	6.92621
trial number	1001	222.224	-0.679104	0.235702	41.8961	1.90465	0.689647	0.727834	1.90465	6.05491	4.15027
trial number	1002	390.109	-0.740621	0.240058	55.6778	2.95436	0.916508	1.39344	2.95436	11.5921	8.63779
trial number	1003	348.352	-0.727423	0.230722	84.1859	2.77696	1.38578	1.22211	2.77696	10.1668	7.38989
trial number	1004	423.592	-0.650206	0.252804	65.7035	1.35929	1.08154	1.32833	1.35929	11.0505	9.69118
trial number	1005	261.238	-0.775281	0.243245	62.6309	1.23482	1.03096	0.976791	1.23482	8.126	6.89118
trial number	1006	337.227	-0.861935	0.247483	85.088	-0.759126	1.40063	1.40186	-0.759126	11.6621	12.4213
trial number	1007	217.299	-0.845194	0.263811	68.2168	1.65358	1.12291	0.885768	1.65358	7.36877	5.71519
trial number	1008	185.727	-0.848864	0.229503	71.0905	0.298999	1.17021	0.76036	0.298999	6.32549	6.0265
trial number	1009	259.669	-0.660111	0.23397	79.0526	0.309488	1.30128	0.826693	0.309488	6.87732	6.56783
trial number	1010	268.996	-0.691849	0.219282	62.3323	1.21438	1.02605	0.897562	1.21438	7.46689	6.25251
trial number	1011	404.769	-0.669499	0.271781	58.6182	1.85141	0.964909	1.30696	1.85141	10.8727	9.02132
trial number	1012	304.883	-0.629032	0.227147	74.8931	-0.321027	1.23281	0.924938	-0.321027	7.69464	8.01566
trial number	1013	345.766	-0.719488	0.232246	66.5533	2.62655	1.09553	1.19981	2.62655	9.98132	7.35476
trial number	1014	212.35	-0.696962	0.226287	81.8034	1.11705	1.34656	0.713786	1.11705	5.93804	4.82099
trial number	1015	256.612	-0.760028	0.24381	45.5017	2.06837	0.749	0.940616	2.06837	7.82506	5.75669
trial number	1016	224.046	-0.719287	0.237002	58.8814	4.27535	0.969241	0.777222	4.27535	6.46577	2.19042
trial number	1017	203.927	-0.796659	0.23144	48.9546	1.72455	0.805837	0.783527	1.72455	6.51822	4.79367
trial number	1018	448.272	-0.523731	0.230142	54.84	1.75157	0.902716	1.13229	1.75157	9.41958	7.66801
trial number	1019	244.022	-0.644553	0.214717	39.7652	-0.00871834	0.654571	0.758567	-0.00871834	6.31058	6.3193
trial number	1020	290.831	-0.80149	0.259924	91.791	1.53092	1.51096	1.12421	1.53092	9.35235	7.82143
trial number	1021	344.229	-0.774681	0.238031	34.3053	0.487633	0.564697	1.28611	0.487633	10.6992	10.2116
trial number	1022	314.919	-0.812101	0.258254	55.8677	1.88673	0.919633	1.23343	1.88673	10.261	8.37428
trial number	1023	260.604	-0.785597	0.249821	46.8703	2.13878	0.771528	0.987385	2.13878	8.21414	6.07535
trial number	1024	294.791	-0.705751	0.247356	93.2285	1.50211	1.53463	1.00339	1.50211	8.34732	6.84521
trial number	1025	221.733	-0.776428	0.260945	70.4838	2.22811	1.16023	0.830305	2.22811	6.90737	4.67926
trial number	1026	312.577	-0.731007	0.225852	84.4571	2.08647	1.39024	1.10201	2.08647	9.16769	7.08122
trial number	1027	267.689	-0.729659	0.247723	57.8522	1.2192	0.9523	0.942013	1.2192	7.83668	6.61748
trial number	1028	350.675	-0.554529	0.24667	65.4901	2.25685	1.07803	0.937854	2.25685	7.80208	5.54523
trial number	1029	395.171	-0.652652	0.261302	78.0442	0.334018	1.28468	1.24386	0.334018	10.3478	10.0138
trial number	1030	183.906	-0.802466	0.275328	61.6332	1.913	1.01454	0.711753	1.913	5.92113	4.00813
trial number	1031	334.627	-0.514953	0.226779	75.178	1.41113	1.2375	0.831063	1.41113	6.91368	5.50255
trial number	1032	330.095	-0.794013	0.257008	55.1788	2.25271	0.908293	1.26407	2.25271	10.5159	8.26322
trial number	1033	225.45	-0.634772	0.224134	58.2217	1.33504	0.958381	0.690198	1.33504	5.74181	4.40677
trial number	1034	212.25	-0.713181	0.276845	72.6462	3.17179	1.19582	0.730052	3.17179	6.07336	2.90157
trial number	1035	259.644	-0.755055	0.262015	70.2664	0.121007	1.15665	0.945506	0.121007	7.86574	7.74473
trial number	1036	458.835	-0.605482	0.235432	76.882	1.38389	1.26555	1.33987	1.38389	11.1465	9.76262
trial number	1037	457.166	-0.761423	0.23177	38.7608	2.84833	0.638038	1.67883	2.84833	13.9663	11.118
trial number	1038	356.026	-0.739932	0.236767	44.1668	1.21166	0.727026	1.27052	1.21166	10.5695	9.35787
trial number	1039	260.713	-0.765401	0.241717	50.4991	1.63303	0.831261	0.962406	1.63303	8.00633	6.3733
trial number	1040	256.735	-0.650312	0.269752	59.4298	3.3926	0.978268	0.805219	3.3926	6.69868	3.30608
trial number	1041	320.657	-0.470593	0.246126	79.3296	2.64776	1.30584	0.727768	2.64776	6.05436	3.4066
trial number	1042	323.971	-0.467667	0.225792	53.3851	1.4209	0.878767	0.730717	1.4209	6.07889	4.65799
trial number	1043	170.471	-0.893789	0.226343	88.2734	3.34192	1.45306	0.734837	3.34192	6.11317	2.77125
trial number	1044	275.588	-0.623069	0.254405	42.3916	1.65396	0.697805	0.828139	1.65396	6.88935	5.2354
trial number	1045	43.1571	-0.638032	0.213846	52.2222	1.77987	0.859625	0.132801	1.77987	1.10478	-0.675089
trial number	1046	393.832	-0.584264	0.229118	53.8432	2.29027	0.886308	1.10975	2.29027	9.23213	6.94186
trial number	1047	347.357	-0.792919	0.210973	68.8733	1.67679	1.13372	1.32835	1.67679	11.0506	9.37383
trial number	1048	322.162	-0.564305	0.237818	63.3608	1.2101	1.04298	0.876788	1.2101	7.29407	6.08397
trial number	1049	214.836	-0.685102	0.242374	33.2985	2.05169	0.548123	0.709854	2.05169	5.90533	3.85364
trial number	1050	351.712	-0.709954	0.238643	48.7578	3.02135	0.802598	1.20427	3.02135	10.0184	6.99707
trial number	1051	319.692	-0.611871	0.253696	61.2007	2.27651	1.00742	0.943403	2.27651	7.84825	5.57174
trial number	1052	188.127	-0.795514	0.203644	63.4686	1.91588	1.04475	0.721779	1.91588	6.00454	4.08866
trial number	1053	324.467	-0.768283	0.24389	54.1712	0.706442	0.891706	1.20226	0.706442	10.0017	9.29525
trial number	1054	360.983	-0.696427	0.256378	68.301	2.32077	1.1243	1.21246	2.32077	10.0866	7.76581
trial number	1055	286.596	-0.528461	0.243321	70.458	0.997613	1.1598	0.730449	0.997613	6.07666	5.07905
trial number	1056	252.009	-0.898057	0.25974	42.9255	1.18793	0.706593	1.09151	1.18793	9.08032	7.89239
trial number	1057	313.53	-0.623769	0.20996	40.4527	2.42399	0.665888	0.943211	2.42399	7.84665	5.42266
trial number	1058	303.36	-0.719507	0.252492	52.0869	2.31247	0.857397	1.05269	2.31247	8.75738	6.44491
trial number	1059	180.868	-0.69958	0.240755	58.8902	2.02624	0.969386	0.610248	2.02624	5.0767	3.05046
trial number	1060	193.965	-0.596075	0.259156	60.2749	3.18058	0.992179	0.557611	3.18058	4.63881	1.45823
trial number	1061	326.479	-0.563938	0.289407	57.4194	2.62622	0.945176	0.887959	2.62622	7.387	4.76078
trial number	1062	260.618	-0.847264	0.245014	81.2858	2.43037	1.33804	1.06495	2.43037	8.85942	6.42905
trial number	1063	309.771	-0.520795	0.213974	73.9944	0.381916	1.21802	0.778062	0.381916	6.47276	6.09084
trial number	1064	369.888	-0.692017	0.223508	55.3595	0.608416	0.911267	1.23451	0.608416	10.2699	9.66153
trial number	1065	430.761	-0.805424	0.246666	78.6509	3.45716	1.29466	1.67328	3.45716	13.9201	10.4629
trial number	1066	319.63	-0.491522	0.259243	44.4652	-0.0317557	0.731937	0.757699	-0.0317557	6.30335	6.33511
trial number	1067	474.687	-0.667909	0.251253	36.9909	2.07272	0.608904	1.52909	2.07272	12.7206	10.6479
trial number	1068	279.307	-0.802034	0.235333	50.2542	2.2978	0.82723	1.08039	2.2978	8.98787	6.69007
trial number	1069	453.815	-0.778829	0.228722	67.0569	1.74852	1.10382	1.70462	1.74852	14.1809	12.4324
trial number	1070	224.668	-0.573587	0.262123	68.0521	2.87692	1.1202	0.62151	2.87692	5.17039	2.29347
trial number	1071	292.248	-0.775241	0.263785	57.4298	1.1646	0.945346	1.09268	1.1646	9.09013	7.92553
trial number	1072	257.21	-0.647052	0.219694	71.1328	-0.221763	1.17091	0.802665	-0.221763	6.67743	6.89919
trial number	1073	244.844	-0.609657	0.223856	75.852	1.55807	1.24859	0.719914	1.55807	5.98902	4.43095
trial number	1074	356.103	-0.503416	0.231233	50.9003	-0.227947	0.837865	0.864587	-0.227947	7.19256	7.42051
trial number	1075	260.563	-0.572172	0.274744	48.7341	1.25988	0.802207	0.719028	1.25988	5.98165	4.72177
trial number	1076	305.832	-0.686447	0.23986	82.3319	1.13546	1.35526	1.0125	1.13546	8.42309	7.28763
trial number	1077	250.262	-0.757025	0.227045	64.976	2.18459	1.06956	0.913716	2.18459	7.60127	5.41669
trial number	1078	235.816	-0.6402	0.247064	57.768	1.9125	0.950913	0.728107	1.9125	6.05718	4.14468
trial number	1079	430.249	-0.676378	0.244203	57.0683	1.90858	0.939396	1.40351	1.90858	11.6759	9.76732
trial number	1080	149.383	-0.814919	0.246962	72.7251	1.14025	1.19712	0.587115	1.14025	4.88425	3.74401
trial number	1081	314.307	-0.569568	0.252008	42.726	2.3187	0.703308	0.863388	2.3187	7.1826	4.8639
trial number	1082	389.189	-0.426657	0.237708	64.025	1.96933	1.05391	0.80084	1.96933	6.66225	4.69292
trial number	1083	313.612	-0.749775	0.243026	52.6782	1.83314	0.867131	1.13404	1.83314	9.43419	7.60105
trial number	1084	335.431	-0.694373	0.249586	46.6483	1.8895	0.767873	1.12332	1.8895	9.34496	7.45546
trial number	1085	204.452	-0.904062	0.206773	65.1529	2.88861	1.07248	0.891449	2.88861	7.41603	4.52742
trial number	1086	284.087	-0.506553	0.23532	76.8943	1.69579	1.26575	0.694036	1.69579	5.77374	4.07795
trial number	1087	223.021	-0.650961	0.243953	62.4535	2.82526	1.02804	0.700176	2.82526	5.82482	2.99957
trial number	1088	423.07	-0.625729	0.232213	62.1849	4.10361	1.02362	1.27675	4.10361	10.6214	6.51776
trial number	1089	220.111	-0.6471	0.243088	64.5079	2.38579	1.06186	0.68694	2.38579	5.71471	3.32892
trial number	1090	354.51	-0.666008	0.225993	55.6256	1.20274	0.915647	1.13871	1.20274	9.47305	8.27031
trial number	1091	262.254	-0.695507	0.22624	79.1147	2.97475	1.3023	0.879692	2.97475	7.31823	4.34348
trial number	1092	380.33	-0.655888	0.245323	34.8811	3.5097	0.574174	1.20309	3.5097	10.0086	6.49888
trial number	1093	203.893	-0.531983	0.260392	49.1436	1.39712	0.808948	0.523128	1.39712	4.35194	2.95482
trial number	1094	355.705	-0.49065	0.241098	48.109	1.89995	0.791917	0.84172	1.89995	7.00234	5.10239
trial number	1095	255.034	-0.870511	0.232019	65.9114	0.433606	1.08496	1.07073	0.433606	8.90748	8.47387
trial number	1096	241.532	-0.72699	0.256548	25.2085	1.82264	0.414954	0.846857	1.82264	7.04507	5.22243
trial number	1097	380.953	-0.942355	0.275192	35.9125	2.1295	0.591153	1.73138	2.1295	14.4035	12.274
trial number	1098	269.758	-0.508548	0.248986	82.2518	1.98601	1.35394	0.661628	1.98601	5.50413	3.51813
trial number	1099	526.839	-0.588801	0.230444	68.7404	1.60208	1.13153	1.49607	1.60208	12.446	10.8439
trial number	1100	310.723	-0.836104	0.25971	71.7315	2.02733	1.18077	1.25297	2.02733	10.4235	8.39622
trial number	1101	258.631	-0.580244	0.23657	55.9641	1.52945	0.921219	0.723764	1.52945	6.02105	4.4916
trial number	1102	232.913	-0.710099	0.247763	49.5516	1.10028	0.815664	0.797661	1.10028	6.63581	5.53552
trial number	1103	404.478	-0.820381	0.225546	73.7277	2.29014	1.21363	1.60036	2.29014	13.3135	11.0234
trial number	1104	278.67	-0.692638	0.254965	43.769	1.40883	0.720477	0.9309	1.40883	7.74423	6.3354
trial number	1105	203.242	-0.707178	0.25927	68.5587	3.57778	1.12854	0.693183	3.57778	5.76664	2.18887
trial number	1106	402.529	-0.812043	0.217175	59.3855	2.36592	0.977539	1.57646	2.36592	13.1147	10.7488
trial number	1107	196.465	-0.886924	0.248706	50.2067	2.13816	0.826447	0.840384	2.13816	6.99122	4.85305
trial number	1108	287.153	-0.620198	0.236565	84.4753	1.73934	1.39054	0.858916	1.73934	7.14539	5.40605
trial number	1109	347.535	-0.693908	0.241731	58.085	2.01317	0.956132	1.16307	2.01317	9.6757	7.66253
trial number	1110	446.496	-0.645163	0.231647	72.9469	1.22569	1.20077	1.38929	1.22569	11.5576	10.3319
trial number	1111	372.673	-0.803552	0.25179	65.0254	2.62709	1.07038	1.44427	2.62709	12.015	9.38792
trial number	1112	436.036	-0.83545	0.270418	37.1335	2.43736	0.61125	1.75691	2.43736	14.6159	12.1785
trial number	1113	234.851	-0.636801	0.251425	79.2889	2.09358	1.30517	0.721277	2.09358	6.00036	3.90678
trial number	1114	231.203	-0.683294	0.246939	46.8967	2.6929	0.771962	0.761916	2.6929	6.33844	3.64554
trial number	1115	294.071	-0.860306	0.258613	54.8624	2.5124	0.903084	1.22014	2.5124	10.1505	7.63808
trial number	1116	402.642	-0.661606	0.251843	51.0545	0.154551	0.840404	1.28477	0.154551	10.6881	10.5335
trial number	1117	241.078	-0.76154	0.248987	25.4774	1.59959	0.419381	0.885437	1.59959	7.36602	5.76643
trial number	1118	342.285	-0.761709	0.254359	77.0532	2.20363	1.26837	1.25743	2.20363	10.4606	8.25701
trial number	1119	285.245	-0.623083	0.227033	56.2526	1.37739	0.925969	0.857176	1.37739	7.13092	5.75352
trial number	1120	263.173	-0.699399	0.241418	56.6236	1.18082	0.932076	0.887711	1.18082	7.38494	6.20412
trial number	1121	365.667	-0.737257	0.235772	44.7333	2.36377	0.736351	1.3002	2.36377	10.8165	8.45272
trial number	1122	230.152	-0.836451	0.240804	71.3779	1.48657	1.17495	0.928455	1.48657	7.72389	6.23732
trial number	1123	201.026	-0.637176	0.222638	59.8825	1.02026	0.98572	0.617756	1.02026	5.13916	4.11891
trial number	1124	216.879	-0.462859	0.248977	60.8117	0.95376	1.00102	0.484143	0.95376	4.02762	3.07386
trial number	1125	247.395	-0.67763	0.244995	67.7014	-0.357181	1.11443	0.80852	-0.357181	6.72614	7.08332
trial number	1126	297.051	-0.725164	0.24837	89.4274	3.37617	1.47206	1.0389	3.37617	8.64268	5.26651
trial number	1127	350.662	-0.744411	0.251241	80.1804	2.26167	1.31984	1.25895	2.26167	10.4733	8.21163
trial number	1128	287.253	-0.701071	0.252817	48.0995	0.202744	0.791761	0.971255	0.202744	8.07994	7.8772
trial number	1129	266.033	-0.965811	0.253071	61.0401	0.361149	1.00478	1.23918	0.361149	10.3088	9.94766
trial number	1130	318.417	-0.794182	0.231831	71.8073	3.0925	1.18201	1.21961	3.0925	10.1461	7.05356
trial number	1131	482.174	-0.535301	0.223435	63.3008	3.06321	1.04199	1.24483	3.06321	10.3558	7.29258
trial number	1132	259.84	-0.759822	0.24399	66.3829	0.3625	1.09272	0.95219	0.3625	7.92134	7.55884
trial number	1133	225.201	-0.838645	0.218947	56.3937	2.11005	0.928292	0.910866	2.11005	7.57757	5.46752
trial number	1134	312.055	-0.720497	0.238038	56.8716	2.85103	0.936158	1.08435	2.85103	9.0208	6.16977
trial number	1135	312.76	-0.228835	0.236115	46.5913	2.14664	0.766935	0.345175	2.14664	2.87153	0.724897
trial number	1136	303.177	-0.797799	0.226979	71.2947	2.31808	1.17358	1.16653	2.31808	9.70447	7.38638
trial number	1137	317.868	-0.770485	0.224367	77.353	2.25013	1.2733	1.18118	2.25013	9.82635	7.57622
trial number	1138	264.683	-0.420574	0.229828	47.1868	3.47299	0.776737	0.536877	3.47299	4.46632	0.993335
trial number	1139	176.256	-0.786681	0.226918	55.7657	1.70979	0.917955	0.668727	1.70979	5.56319	3.85341
trial number	1140	240.165	-0.553202	0.228736	49.8063	2.18017	0.819856	0.640767	2.18017	5.33059	3.15043
trial number	1141	361.416	-0.557444	0.250727	65.0594	3.63721	1.07094	0.971661	3.63721	8.08332	4.44612
trial number	1142	284.804	-0.474402	0.224112	46.1681	0.0449533	0.759969	0.651628	0.0449533	5.42095	5.37599
trial number	1143	292.813	-0.599607	0.242869	62.2163	1.10001	1.02414	0.846766	1.10001	7.04431	5.94429
trial number	1144	277.946	-0.357578	0.246466	84.5321	0.769772	1.39147	0.479334	0.769772	3.98762	3.21785
trial number	1145	169.235	-0.751934	0.213091	52.5214	1.5108	0.86455	0.613727	1.5108	5.10565	3.59485
trial number	1146	236.025	-0.689756	0.239819	58.4888	2.62566	0.962779	0.785164	2.62566	6.53184	3.90619
trial number	1147	420.164	-0.688907	0.231142	87.158	3.38331	1.4347	1.396	3.38331	11.6135	8.23015
trial number	1148	260.28	-0.818345	0.257948	53.4251	3.55026	0.879426	1.02727	3.55026	8.54593	4.99567
trial number	1149	243.397	-0.591677	0.221643	72.9328	1.93759	1.20054	0.694554	1.93759	5.77805	3.84046
trial number	1150	116.715	-0.732956	0.237649	67.0521	2.6139	1.10374	0.412583	2.6139	3.43231	0.818413
trial number	1151	333.653	-0.608062	0.220436	73.1096	0.333419	1.20345	0.978475	0.333419	8.14001	7.80659
trial number	1152	333.422	-0.787781	0.24329	61.4336	2.1228	1.01125	1.2668	2.1228	10.5386	8.41577
trial number	1153	353.532	-0.961651	0.222681	62.8565	1.10975	1.03468	1.63966	1.10975	13.6404	12.5307
trial number	1154	375.331	-0.732697	0.246562	63.2693	1.15517	1.04147	1.32631	1.15517	11.0337	9.87852
trial number	1155	345.839	-0.916572	0.230768	66.0503	1.89259	1.08725	1.52879	1.89259	12.7181	10.8255
trial number	1156	268.159	-0.791054	0.226388	68.4584	0.830147	1.12689	1.02307	0.830147	8.51098	7.68083
trial number	1157	365.087	-0.543327	0.229516	75.009	2.52188	1.23472	0.956674	2.52188	7.95864	5.43676
trial number	1158	432.864	-0.745395	0.22685	55.6865	0.964262	0.91665	1.55612	0.964262	12.9455	11.9813
trial number	1159	207.587	-0.787522	0.239183	57.677	1.10431	0.949416	0.788442	1.10431	6.55911	5.4548
trial number	1160	393.978	-0.49924	0.248797	65.2294	2.02307	1.07374	0.948611	2.02307	7.89157	5.86849
trial number	1161	390.548	-0.749891	0.238758	65.8936	0.489741	1.08467	1.41247	0.489741	11.7504	11.2607
trial number	1162	308.551	-0.787883	0.230228	44.0443	1.77502	0.725009	1.17245	1.77502	9.75374	7.97871
trial number	1163	312.291	-0.866404	0.268861	64.7862	1.55171	1.06644	1.30493	1.55171	10.8558	9.30407
trial number	1164	329.434	-0.643202	0.263149	49.2467	0.9845	0.810645	1.02193	0.9845	8.50155	7.51705
trial number	1165	457.713	-0.914217	0.241018	95.6974	2.49072	1.57527	2.01813	2.49072	16.789	14.2983
trial number	1166	321.671	-0.755249	0.239661	59.3233	3.07147	0.976515	1.17168	3.07147	9.74728	6.67581
trial number	1167	374.806	-0.770044	0.24899	60.4461	0.733454	0.994998	1.39197	0.733454	11.5799	10.8464
trial number	1168	173.719	-0.702628	0.23032	57.1372	0.653186	0.940529	0.588681	0.653186	4.89728	4.24409
trial number	1169	150.154	-0.706425	0.228106	47.6349	2.30364	0.784114	0.511574	2.30364	4.25583	1.95219
trial number	1170	320.49	-0.686671	0.26599	56.3309	2.72381	0.927258	1.06138	2.72381	8.82967	6.10586
trial number	1171	341.553	-0.716977	0.265428	63.8039	2.13845	1.05027	1.18105	2.13845	9.82529	7.68684
trial number	1172	475.3	-0.578937	0.241195	46.8355	3.4891	0.770955	1.32711	3.4891	11.0403	7.55121
trial number	1173	128.946	-0.682171	0.246075	50.0884	2.59816	0.8245	0.424236	2.59816	3.52925	0.931085
trial number	1174	331.601	-0.833844	0.259747	47.4836	2.76123	0.781622	1.33354	2.76123	11.0939	8.33263
trial number	1175	362.258	-0.669836	0.261676	64.8888	0.908116	1.06813	1.17029	0.908116	9.73574	8.82762
trial number	1176	287.389	-0.604287	0.213386	77.6345	2.03953	1.27793	0.837569	2.03953	6.9678	4.92827
trial number	1177	443.031	-0.632527	0.26723	53.4286	2.03486	0.879483	1.35151	2.03486	11.2433	9.20847
trial number	1178	337.097	-0.764663	0.221152	58.3235	3.02325	0.960058	1.24317	3.02325	10.3421	7.31881
trial number	1179	288.234	-0.648287	0.23775	51.593	1.81068	0.849268	0.901194	1.81068	7.4971	5.68643
trial number	1180	344.322	-0.569184	0.247743	61.8252	1.73814	1.0177	0.945202	1.73814	7.86321	6.12507
trial number	1181	269.346	-0.731575	0.232083	53.384	3.35799	0.878748	0.950333	3.35799	7.9059	4.54791
trial number	1182	367.989	-0.712623	0.237178	39.8986	1.21164	0.656767	1.26474	1.21164	10.5215	9.30984
trial number	1183	418.661	-0.845974	0.2619	48.8038	3.31764	0.803354	1.70815	3.31764	14.2102	10.8926
trial number	1184	278.354	-0.685154	0.229327	48.3194	2.03576	0.795381	0.919797	2.03576	7.65187	5.6161
trial number	1185	408.069	-0.864071	0.270418	51.403	1.78306	0.84614	1.70055	1.78306	14.147	12.3639
trial number	1186	481.092	-0.76548	0.238307	64.0641	3.8909	1.05455	1.7761	3.8909	14.7756	10.8847
trial number	1187	365.111	-0.724138	0.249985	50.3026	0.88517	0.828026	1.27513	0.88517	10.6079	9.7227
trial number	1188	353.676	-0.611697	0.266618	64.55	1.25499	1.06255	1.04339	1.25499	8.68007	7.42508
trial number	1189	167.305	-0.923063	0.228783	59.9594	0.994828	0.986985	0.744813	0.994828	6.19616	5.20133
trial number	1190	134.145	-0.460294	0.254542	59.5992	1.91608	0.981057	0.297794	1.91608	2.47737	0.561294
trial number	1191	203.947	-0.850911	0.219791	46.7576	2.35955	0.769672	0.836966	2.35955	6.96279	4.60324
trial number	1192	216.297	-0.837407	0.249998	70.7359	1.89206	1.16438	0.87356	1.89206	7.26721	5.37516
trial number	1193	214.141	-0.647596	0.231349	57.3782	0.582798	0.944497	0.668822	0.582798	5.56398	4.98119
trial number	1194	345.712	-0.72484	0.23634	56.1541	1.74077	0.924347	1.20854	1.74077	10.054	8.31321
trial number	1195	527.802	-0.488924	0.225993	46.9683	0.989714	0.773141	1.24457	0.989714	10.3537	9.36394
trial number	1196	243.21	-0.831949	0.241258	53.0845	2.92143	0.87382	0.975853	2.92143	8.1182	5.19677
trial number	1197	364.398	-0.647492	0.253992	28.9424	1.36927	0.476418	1.13793	1.36927	9.46655	8.09728
trial number	1198	288.897	-0.757548	0.230501	38.1827	1.01375	0.628522	1.0555	1.01375	8.78082	7.76707
trial number	1199	314.578	-0.781423	0.262471	58.9256	1.39471	0.969969	1.18555	1.39471	9.86272	8.46801
trial number	1200	442.84	-0.709895	0.248941	65.2196	2.47476	1.07357	1.51617	2.47476	12.6131	10.1384
trial number	1201	143.831	-0.880345	0.240801	37.9456	2.01901	0.624619	0.610677	2.01901	5.08027	3.06126
trial number	1202	203.092	-0.765651	0.21847	55.0911	0.691134	0.90685	0.749947	0.691134	6.23887	5.54774
trial number	1203	321.333	-0.673511	0.241271	39.507	2.45182	0.650321	1.04378	2.45182	8.68326	6.23144
trial number	1204	493.88	-0.645208	0.225853	66.984	1.32329	1.10262	1.53684	1.32329	12.7851	11.4618
trial number	1205	332.298	-0.611132	0.241138	50.85	2.47601	0.837037	0.979421	2.47601	8.14788	5.67187
trial number	1206	373.622	-0.782273	0.242711	60.4904	-0.30338	0.995728	1.40961	-0.30338	11.7266	12.03
trial number	1207	238.302	-0.676527	0.227043	40.0981	1.39858	0.660051	0.777534	1.39858	6.46837	5.06979
trial number	1208	392.219	-0.668272	0.241791	55.8623	0.67845	0.919544	1.26412	0.67845	10.5163	9.83786
trial number	1209	214.53	-0.72404	0.238175	48.1964	0.960544	0.793356	0.74913	0.960544	6.23207	5.27153
trial number	1210	355.767	-0.459933	0.240157	66.1419	0.633509	1.08875	0.789165	0.633509	6.56512	5.93161
trial number	1211	284.158	-0.53267	0.230814	71.6826	1.73768	1.17996	0.730002	1.73768	6.07295	4.33526
trial number	1212	319.592	-0.545419	0.270474	45.4706	1.11603	0.748487	0.840682	1.11603	6.9937	5.87767
trial number	1213	274.032	-0.769312	0.241791	54.5491	0.492918	0.897928	1.01674	0.492918	8.45833	7.96541
trial number	1214	230.521	-0.711228	0.221849	77.7375	2.05911	1.27963	0.790725	2.05911	6.5781	4.51899
trial number	1215	426.342	-0.397309	0.25436	36.4431	1.75337	0.599886	0.816947	1.75337	6.79624	5.04288
trial number	1216	340.84	-0.716918	0.228472	44.3387	2.12702	0.729855	1.17849	2.12702	9.80397	7.67695
trial number	1217	331.179	-0.592967	0.221508	66.5816	2.68104	1.09599	0.94711	2.68104	7.87908	5.19804
trial number	1218	299.183	-0.912702	0.237368	62.7762	1.32678	1.03335	1.31696	1.32678	10.9559	9.62912
trial number	1219	356.251	-0.995582	0.244895	68.3325	1.36921	1.12481	1.71057	1.36921	14.2303	12.8611
trial number	1220	290.692	-0.810219	0.216749	60.8406	3.07073	1.00149	1.1359	3.07073	9.44967	6.37895
trial number	1221	156.046	-0.701205	0.258113	80.5556	2.45252	1.32602	0.52772	2.45252	4.39014	1.93762
trial number	1222	335.866	-0.748005	0.239133	71.9345	1.38734	1.18411	1.21165	1.38734	10.0798	8.69248
trial number	1223	373.28	-0.742981	0.247836	76.0723	2.52587	1.25222	1.33758	2.52587	11.1274	8.60153
trial number	1224	251.586	-0.873056	0.281638	52.5935	1.96877	0.865737	1.05934	1.96877	8.81272	6.84395
trial number	1225	333.346	-0.47353	0.256743	62.446	1.19357	1.02792	0.761287	1.19357	6.33321	5.13964
trial number	1226	370.405	-0.820566	0.256485	79.1086	0.854718	1.3022	1.46588	0.854718	12.1947	11.34
trial number	1227	313.582	-0.805724	0.225163	70.873	0.996023	1.16663	1.21855	0.996023	10.1372	9.14122
trial number	1228	293.774	-0.575104	0.244003	51.356	1.34366	0.845367	0.814827	1.34366	6.77861	5.43495
trial number	1229	206.674	-0.892294	0.231178	62.9222	1.91765	1.03576	0.889407	1.91765	7.39905	5.4814
trial number	1230	18.198	-0.554339	0.267193	59.1243	0.543914	0.973239	0.0486526	0.543914	0.404745	-0.139169
trial number	1231	147.692	-0.623969	0.240833	74.5074	2.27879	1.22646	0.444454	2.27879	3.69745	1.41866
trial number	1232	342.374	-0.778473	0.266847	53.8967	0.428147	0.887188	1.28544	0.428147	10.6936	10.2655
trial number	1233	401.288	-0.752963	0.259009	66.4633	2.03223	1.09405	1.45726	2.03223	12.123	10.0908
trial number	1234	372.995	-0.77594	0.24076	72.1592	1.45657	1.18781	1.39585	1.45657	11.6121	10.1556
trial number	1235	330.112	-0.546978	0.223847	60.8404	3.42243	1.00149	0.870839	3.42243	7.24458	3.82215
trial number	1236	294.865	-0.730059	0.242385	31.1174	0.913318	0.512221	1.03822	0.913318	8.637	7.72368
trial number	1237	112.986	-0.394991	0.268477	40.0818	2.51566	0.659783	0.215238	2.51566	1.79058	-0.725082
trial number	1238	306.015	-0.868051	0.207468	49.3423	2.34606	0.812218	1.28113	2.34606	10.6578	8.31178
trial number	1239	195.71	-0.757265	0.261237	37.2498	3.01908	0.613166	0.714771	3.01908	5.94624	2.92716
trial number	1240	406.249	-0.707089	0.236984	52.3708	2.12546	0.862071	1.38539	2.12546	11.5252	9.39974
trial number	1241	279.449	-0.73881	0.246443	60.9994	0.738707	1.00411	0.99573	0.738707	8.28355	7.54485
trial number	1242	343.851	-0.762133	0.233795	53.6034	0.463236	0.88236	1.26388	0.463236	10.5144	10.0511
trial number	1243	277.195	-0.417043	0.220764	54.816	0.872415	0.902321	0.557536	0.872415	4.63818	3.76577
trial number	1244	425.902	-0.771448	0.230982	61.6	2.58319	1.01399	1.58461	2.58319	13.1825	10.5993
trial number	1245	265.206	-0.667885	0.254675	37.1969	0.0622421	0.612295	0.854264	0.0622421	7.10669	7.04445
trial number	1246	294.292	-0.729858	0.243437	42.6298	1.83265	0.701725	1.03591	1.83265	8.61784	6.78519
trial number	1247	375.644	-0.805059	0.211515	62.5837	3.91944	1.03018	1.45851	3.91944	12.1335	8.21405
trial number	1248	316.376	-0.788068	0.24241	66.5846	1.57264	1.09604	1.20247	1.57264	10.0034	8.4308
trial number	1249	213.191	-0.717043	0.26106	69.3879	1.49133	1.14219	0.737261	1.49133	6.13333	4.642
trial number	1250	234.846	-0.619456	0.224488	63.2526	2.19212	1.04119	0.701617	2.19212	5.83681	3.64469
trial number	1251	233.851	-0.775569	0.259106	78.7481	3.07841	1.29627	0.874714	3.07841	7.27681	4.1984
trial number	1252	138.772	-0.650757	0.237455	56.9917	1.57448	0.938135	0.435538	1.57448	3.62327	2.04879
trial number	1253	284.608	-0.565458	0.247571	42.7496	1.85261	0.703696	0.776166	1.85261	6.45699	4.60438
trial number	1254	392.983	-0.714537	0.261577	65.6091	1.686	1.07999	1.35427	1.686	11.2663	9.58026
trial number	1255	333.529	-0.592044	0.228029	91.8378	2.13448	1.51173	0.952344	2.13448	7.92263	5.78815
trial number	1256	342.873	-0.525851	0.22967	64.0533	1.83262	1.05438	0.869566	1.83262	7.23399	5.40137
trial number	1257	252.798	-0.886078	0.248267	15.8748	0.230923	0.261314	1.08032	0.230923	8.98728	8.75635
trial number	1258	496.083	-0.752102	0.230983	82.7049	1.57982	1.3614	1.79944	1.57982	14.9697	13.3899
trial number	1259	324.586	-0.763866	0.235425	62.1514	2.00756	1.02307	1.19579	2.00756	9.94784	7.94028
trial number	1260	266.534	-0.767487	0.224736	39.8502	1.68436	0.65597	0.986576	1.68436	8.20741	6.52305
trial number	1261	244.979	-0.62539	0.243174	43.464	1.98693	0.715456	0.7389	1.98693	6.14697	4.16004
trial number	1262	359.563	-0.706848	0.214738	58.547	1.30246	0.963736	1.22576	1.30246	10.1972	8.89478
trial number	1263	241.893	-0.574611	0.228005	24.3187	1.79925	0.400308	0.670354	1.79925	5.57673	3.77748
trial number	1264	217.629	-0.66362	0.276093	51.9218	2.21469	0.854679	0.696535	2.21469	5.79453	3.57984
trial number	1265	151.468	-0.682497	0.256507	67.8867	1.3673	1.11748	0.498573	1.3673	4.14767	2.78036
trial number	1266	263.159	-0.65573	0.207844	39.8213	0.522031	0.655495	0.832241	0.522031	6.92348	6.40145
trial number	1267	299.779	-0.650959	0.218107	65.2513	1.80815	1.0741	0.941155	1.80815	7.82954	6.02139
trial number	1268	296.065	-0.717644	0.256194	79.4317	2.56305	1.30752	1.02471	2.56305	8.52467	5.96162
trial number	1269	375.663	-0.891459	0.239361	55.3348	1.16375	0.910861	1.61513	1.16375	13.4364	12.2726
trial number	1270	351.827	-0.77227	0.226278	39.7864	1.08807	0.65492	1.3104	1.08807	10.9014	9.81329
trial number	1271	352.385	-0.547103	0.265131	74.8271	2.62055	1.23172	0.929807	2.62055	7.73514	5.11459
trial number	1272	325.853	-0.729321	0.247778	82.6678	2.34407	1.36079	1.14616	2.34407	9.53502	7.19095
trial number	1273	262.077	-0.789257	0.257615	45.1906	2.38186	0.743879	0.997595	2.38186	8.29907	5.91722
trial number	1274	216.768	-0.756417	0.242112	77.1176	3.51269	1.26943	0.790794	3.51269	6.57868	3.06599
trial number	1275	464.982	-0.606841	0.249749	72.4474	2.81024	1.19255	1.36087	2.81024	11.3212	8.51096
trial number	1276	282.292	-0.520599	0.263886	77.0945	2.68745	1.26905	0.708775	2.68745	5.89635	3.2089
trial number	1277	194.812	-0.633279	0.243606	38.6057	0.8861	0.635484	0.595	0.8861	4.94985	4.06375
trial number	1278	168.8	-0.737051	0.253687	45.9997	1.55956	0.757196	0.600036	1.55956	4.99175	3.43219
trial number	1279	319.825	-0.632114	0.227272	76.5593	2.33707	1.26024	0.975022	2.33707	8.11128	5.77421
trial number	1280	321.444	-0.777188	0.228302	56.9974	0.450811	0.938229	1.20486	0.450811	10.0234	9.57255
trial number	1281	292.07	-0.837192	0.260877	47.5316	1.80579	0.782412	1.17928	1.80579	9.81056	8.00477
trial number	1282	148.939	-0.657711	0.230648	75.829	1.32756	1.24821	0.472442	1.32756	3.93028	2.60272
trial number	1283	228.984	-0.763896	0.246608	72.3233	1.00926	1.19051	0.843617	1.00926	7.01812	6.00886
trial number	1284	331.297	-0.842557	0.2509	28.6864	1.65546	0.472204	1.34624	1.65546	11.1995	9.54404
trial number	1285	265.191	-0.54447	0.243314	69.0243	-0.314952	1.1362	0.696369	-0.314952	5.79315	6.1081
trial number	1286	276.24	-0.866554	0.267902	70.1936	1.82888	1.15545	1.15449	1.82888	9.60427	7.77539
trial number	1287	266.668	-0.941916	0.257101	36.4596	1.55367	0.600158	1.21141	1.55367	10.0778	8.52412
trial number	1288	276.533	-0.622764	0.246469	45.74	1.03284	0.752921	0.830572	1.03284	6.9096	5.87676
trial number	1289	388.47	-0.691517	0.214528	37.8025	1.53796	0.622264	1.29559	1.53796	10.7781	9.24013
trial number	1290	253.437	-0.712374	0.22264	65.8484	1.31877	1.08392	0.870732	1.31877	7.24369	5.92492
trial number	1291	150.52	-0.860928	0.237673	53.0263	1.29254	0.872862	0.624983	1.29254	5.19929	3.90675
trial number	1292	235.209	-0.71399	0.234482	47.9719	1.03782	0.789661	0.80994	1.03782	6.73796	5.70014
trial number	1293	281.855	-0.759786	0.255024	74.0773	2.49765	1.21938	1.03282	2.49765	8.59208	6.09444
trial number	1294	346.518	-0.577129	0.26555	71.9819	2.08671	1.18489	0.964507	2.08671	8.02381	5.93709
trial number	1295	173.758	-0.872921	0.231543	30.4432	1.39207	0.501123	0.731519	1.39207	6.08556	4.6935
trial number	1296	293.16	-0.747646	0.232285	53.862	2.20177	0.886617	1.05708	2.20177	8.79393	6.59216
trial number	1297	160.588	-0.739066	0.229752	40.8426	0.789752	0.672307	0.572404	0.789752	4.76188	3.97213
trial number	1298	360.868	-0.54051	0.221572	41.9641	2.32695	0.690767	0.940716	2.32695	7.82589	5.49895
trial number	1299	327.794	-0.754517	0.214332	68.0465	2.64394	1.12011	1.19282	2.64394	9.92319	7.27925
trial number	1300	206.351	-0.695784	0.25581	77.949	-0.619045	1.28311	0.692448	-0.619045	5.76053	6.37957
trial number	1301	440.699	-0.907018	0.242395	59.951	1.62316	0.986848	1.92781	1.62316	16.0376	14.4145
trial number	1302	302.625	-0.703454	0.244335	55.6864	2.86084	0.916649	1.02671	2.86084	8.54125	5.68042
trial number	1303	504.991	-0.872228	0.253632	71.8845	1.35692	1.18328	2.12432	1.35692	17.6724	16.3155
trial number	1304	180.134	-0.650257	0.232223	40.817	2.36907	0.671885	0.564922	2.36907	4.69963	2.33055
trial number	1305	308.425	-0.676841	0.241778	60.7602	1.4388	1.00017	1.0068	1.4388	8.37563	6.93683
trial number	1306	201.136	-0.780697	0.260575	24.3046	1.92239	0.400076	0.757318	1.92239	6.30018	4.37779
trial number	1307	402.996	-0.730265	0.230622	53.5851	3.08137	0.882059	1.41935	3.08137	11.8076	8.72628
trial number	1308	340.136	-0.512937	0.243606	61.5915	-0.51881	1.01385	0.84144	-0.51881	7	7.51881
trial number	1309	123.655	-0.6823	0.257742	48.3866	1.80717	0.796488	0.406904	1.80717	3.38507	1.5779
trial number	1310	245.493	-0.597961	0.264275	55.7829	1.01749	0.918237	0.707978	1.01749	5.88972	4.87223
trial number	1311	380.051	-0.780148	0.242445	41.3188	2.17369	0.680146	1.42996	2.17369	11.896	9.72229
trial number	1312	318.052	-0.49819	0.266994	68.9497	3.14345	1.13497	0.764187	3.14345	6.35733	3.21388
trial number	1313	383.602	-0.60423	0.248045	97.2176	2.19615	1.60029	1.11787	2.19615	9.29961	7.10346
trial number	1314	253.498	-0.729743	0.218944	52.8481	0.468019	0.869927	0.892177	0.468019	7.42209	6.95407
trial number	1315	219.286	-0.744039	0.264365	45	-0.153444	0.740741	0.78689	-0.153444	6.5462	6.69964
trial number	1316	199.39	-0.820339	0.249145	75.3945	1.11194	1.24106	0.788867	1.11194	6.56265	5.45071
trial number	1317	265.024	-0.763838	0.2346	63.8256	0.838843	1.05063	0.97632	0.838843	8.12208	7.28324
trial number	1318	168.117	-0.592456	0.245774	55.9523	-0.072927	0.921025	0.480367	-0.072927	3.99621	4.06914
trial number	1319	61.1678	-0.804479	0.23428	49.24	3.42353	0.810534	0.237325	3.42353	1.97433	-1.4492
trial number	1320	462.294	-0.466265	0.251761	74.7467	1.99022	1.2304	1.03958	1.99022	8.64834	6.65812
trial number	1321	388.638	-0.749108	0.226546	49.7684	2.30611	0.819232	1.40409	2.30611	11.6808	9.37464
trial number	1322	328.414	-0.686575	0.25153	74.9808	2.0323	1.23425	1.08747	2.0323	9.04672	7.01442
trial number	1323	278.302	-0.672041	0.252614	52.5311	1.37264	0.86471	0.902024	1.37264	7.50401	6.13137
trial number	1324	353.834	-0.592409	0.236717	67.2963	1.41972	1.10776	1.01095	1.41972	8.41014	6.99042
trial number	1325	295.9	-0.64097	0.244193	85.3082	1.69365	1.40425	0.914721	1.69365	7.60964	5.91599
trial number	1326	194.516	-0.55662	0.224494	21.0452	1.37652	0.346423	0.522182	1.37652	4.34407	2.96755
trial number	1327	231.687	-0.58947	0.250591	90.6457	1.87673	1.49211	0.658672	1.87673	5.47954	3.60281
trial number	1328	213.088	-0.846555	0.24965	72.984	1.06766	1.20138	0.870003	1.06766	7.23762	6.16996
trial number	1329	252.088	-0.62703	0.232717	46.4749	1.98599	0.765018	0.762337	1.98599	6.34194	4.35595
trial number	1330	381.175	-0.795	0.233378	51.5063	1.90728	0.847841	1.4615	1.90728	12.1583	10.251
trial number	1331	178.724	-0.691469	0.248675	56.9174	2.46008	0.936912	0.596023	2.46008	4.95836	2.49828
trial number	1332	327.221	-0.604535	0.230004	60.9476	1.64716	1.00325	0.954045	1.64716	7.93678	6.28962
trial number	1333	285.164	-0.566831	0.256115	83.7594	0.571045	1.37875	0.779571	0.571045	6.48531	5.91427
trial number	1334	62.5045	-0.871392	0.258089	63.5652	0.867784	1.04634	0.262682	0.867784	2.18528	1.31749
trial number	1335	368.429	-0.689532	0.243466	53.3664	1.43182	0.878459	1.22522	1.43182	10.1927	8.7609
trial number	1336	366.146	-0.598729	0.248574	72.8951	1.87188	1.19992	1.05728	1.87188	8.79562	6.92374
trial number	1337	235.393	-0.689051	0.226079	53.1456	2.51944	0.874824	0.78226	2.51944	6.50768	3.98824
trial number	1338	131.434	-0.597982	0.248074	70.4764	1.26077	1.16011	0.379056	1.26077	3.1534	1.89262
trial number	1339	274.923	-0.785518	0.253156	53.8701	1.19003	0.886751	1.04153	1.19003	8.6646	7.47457
trial number	1340	230.574	-0.483426	0.247386	88.7682	2.41517	1.46121	0.537585	2.41517	4.47221	2.05705
trial number	1341	206.042	-0.604646	0.226306	65.908	1.81704	1.08491	0.600847	1.81704	4.9985	3.18145
trial number	1342	347.89	-0.598502	0.25315	65.9439	0.814689	1.0855	1.00418	0.814689	8.35389	7.5392
trial number	1343	224.914	-0.637011	0.247273	65.8015	2.80865	1.08315	0.690988	2.80865	5.74838	2.93973
trial number	1344	300.354	-0.71723	0.248908	82.5709	3.54629	1.35919	1.03896	3.54629	8.64318	5.09688
trial number	1345	272.056	-0.816834	0.259038	60.1513	1.26064	0.990145	1.07176	1.26064	8.9161	7.65546
trial number	1346	161.379	-0.857159	0.261863	64.2799	1.22323	1.05811	0.667137	1.22323	5.54996	4.32673
trial number	1347	231.013	-0.797435	0.221701	96.901	2.86535	1.59508	0.888461	2.86535	7.39118	4.52583
trial number	1348	223.422	-0.842785	0.226716	54.4235	0.943207	0.89586	0.908131	0.943207	7.55482	6.61161
trial number	1349	258.197	-0.75503	0.246565	78.8941	0.125126	1.29867	0.940205	0.125126	7.82164	7.69651
trial number	1350	321.587	-0.837818	0.23209	50.5683	0.790606	0.832401	1.29944	0.790606	10.8101	10.0195
trial number	1351	395.575	-0.766933	0.255181	61.7665	1.43532	1.01673	1.46316	1.43532	12.1722	10.7368
trial number	1352	362.93	-0.662379	0.222512	65.9386	1.96834	1.08541	1.1594	1.96834	9.64518	7.67684
trial number	1353	198.092	-0.84977	0.239045	75.8126	2.29137	1.24794	0.81185	2.29137	6.75384	4.46248
trial number	1354	280.654	-0.625484	0.245034	59.3106	1.05067	0.976306	0.846632	1.05067	7.0432	5.99252
trial number	1355	319.932	-0.755467	0.26231	76.9576	2.57064	1.26679	1.16568	2.57064	9.6974	7.12676
trial number	1356	480.565	-0.782137	0.24716	46.1903	2.37411	0.760335	1.81277	2.37411	15.0805	12.7064
trial number	1357	273.148	-0.840055	0.231955	49.8834	1.65928	0.821125	1.10665	1.65928	9.20635	7.54707
trial number	1358	306.079	-0.712187	0.255363	64.3268	0.196395	1.05888	1.05132	0.196395	8.74598	8.54959
trial number	1359	308.443	-0.685155	0.259286	64.3874	2.12826	1.05987	1.01922	2.12826	8.47901	6.35075
trial number	1360	405.876	-0.547302	0.247044	51.0587	1.6498	0.840472	1.07134	1.6498	8.91256	7.26276
trial number	1361	316.594	-0.682985	0.223099	75.1931	2.22729	1.23775	1.04285	2.22729	8.67552	6.44822
trial number	1362	257.056	-0.554946	0.270903	68.3132	2.42661	1.1245	0.687994	2.42661	5.72348	3.29686
trial number	1363	460.354	-0.745035	0.262935	80.7078	0.771052	1.32852	1.65415	0.771052	13.761	12.99
trial number	1364	327.408	-0.714688	0.238741	73.6352	1.12441	1.2121	1.12853	1.12441	9.38831	8.2639
trial number	1365	336.321	-0.719248	0.267734	71.4053	2.34179	1.1754	1.16664	2.34179	9.70541	7.36362
trial number	1366	221.75	-0.820226	0.251835	81.434	1.08887	1.34048	0.877212	1.08887	7.29759	6.20873
trial number	1367	145.757	-0.816107	0.23384	76.8001	2.33382	1.2642	0.573698	2.33382	4.77264	2.43881
trial number	1368	389.203	-0.598171	0.250445	58.7391	2.92466	0.966899	1.12281	2.92466	9.34078	6.41612
trial number	1369	216.32	-0.775442	0.234312	45.9395	2.03632	0.756206	0.809007	2.03632	6.73019	4.69387
trial number	1370	381.467	-0.710394	0.252406	34.6125	2.63752	0.569753	1.30696	2.63752	10.8727	8.2352
trial number	1371	211.362	-0.921831	0.274488	57.9752	2.10845	0.954325	0.93969	2.10845	7.81736	5.70891
trial number	1372	278.526	-0.713264	0.258066	75.5526	1.87435	1.24366	0.958125	1.87435	7.97072	6.09637
trial number	1373	331.071	-0.542702	0.242236	26.5121	1.93757	0.436413	0.866543	1.93757	7.20884	5.27127
trial number	1374	284.584	-0.526385	0.246886	78.66	2.65229	1.29481	0.72247	2.65229	6.01028	3.358
trial number	1375	235.803	-0.616326	0.255822	46.6974	2.34471	0.768681	0.700916	2.34471	5.83097	3.48627
trial number	1376	241.351	-0.769841	0.26591	44.8808	2.6144	0.738778	0.896101	2.6144	7.45473	4.84033
trial number	1377	341.395	-0.545106	0.265617	33.4191	2.76094	0.550109	0.89752	2.76094	7.46654	4.7056
trial number	1378	362.246	-0.870193	0.251896	54.1133	1.75188	0.890754	1.52029	1.75188	12.6474	10.8955
trial number	1379	200.968	-0.588666	0.239852	48.3439	2.26178	0.795784	0.570561	2.26178	4.74654	2.48476
trial number	1380	333.955	-0.633069	0.242345	60.6277	1.63355	0.997986	1.01964	1.63355	8.48244	6.84888
trial number	1381	339.836	-0.830174	0.223233	63.0771	1.75888	1.03831	1.36065	1.75888	11.3193	9.56043
trial number	1382	276.747	-0.827576	0.223195	52.9969	0.876983	0.872377	1.10458	0.876983	9.18911	8.31213
trial number	1383	357.042	-0.395418	0.228131	76.6812	3.39359	1.26224	0.680898	3.39359	5.66444	2.27085
trial number	1384	322.889	-0.71907	0.264813	52.9204	0.236057	0.871118	1.11978	0.236057	9.31551	9.07945
trial number	1385	358.926	-0.856433	0.236578	46.4644	2.2566	0.764846	1.48253	2.2566	12.3333	10.0767
trial number	1386	243.165	-0.642017	0.220847	41.7233	2.74135	0.686802	0.752929	2.74135	6.26368	3.52233
trial number	1387	373.8	-0.533301	0.238583	55.3093	1.459	0.910441	0.96143	1.459	7.99821	6.53922
trial number	1388	326.785	-0.751885	0.221515	79.7317	0.311316	1.31246	1.185	0.311316	9.85814	9.54682
trial number	1389	208.867	-0.67176	0.243899	47.9281	1.05098	0.78894	0.676691	1.05098	5.62945	4.57847
trial number	1390	252.13	-0.784108	0.250514	43.3163	1.25206	0.713025	0.95347	1.25206	7.93199	6.67993
trial number	1391	207.615	-0.591773	0.247441	65.2432	2.30611	1.07396	0.592543	2.30611	4.92941	2.6233
trial number	1392	237.541	-0.654982	0.237024	52.6313	1.41804	0.866358	0.750368	1.41804	6.24237	4.82433
trial number	1393	228.962	-0.707487	0.237358	70.6252	2.13904	1.16255	0.781248	2.13904	6.49927	4.36023
trial number	1394	380.13	-0.98224	0.229906	60.5577	1.14237	0.996835	1.80076	1.14237	14.9807	13.8383
trial number	1395	164.76	-0.672169	0.244337	57.0555	2.97533	0.939186	0.534118	2.97533	4.44337	1.46804
trial number	1396	185.174	-0.65782	0.218592	71.6249	3.01329	1.17901	0.587481	3.01329	4.8873	1.87401
trial number	1397	352.802	-0.854084	0.259788	61.2009	2.06764	1.00742	1.45324	2.06764	12.0896	10.022
trial number	1398	292.386	-0.834647	0.252165	28.3592	1.1844	0.466819	1.17697	1.1844	9.79131	8.60692
trial number	1399	265.651	-0.577296	0.252159	74.763	2.05737	1.23067	0.739635	2.05737	6.15308	4.09571
trial number	1400	233.874	-0.876989	0.249862	56.3693	2.1045	0.927889	0.989198	2.1045	8.22922	6.12472
trial number	1401	241.703	-0.534571	0.245298	39.0234	2.45899	0.642361	0.623153	2.45899	5.18406	2.72507
trial number	1402	302.775	-0.654383	0.253254	72.1642	0.480674	1.18789	0.955562	0.480674	7.9494	7.46872
trial number	1403	208.676	-0.502526	0.24457	42.3181	2.64227	0.696593	0.505752	2.64227	4.20739	1.56512
trial number	1404	138.083	-0.493568	0.246975	70.1536	1.3056	1.15479	0.328696	1.3056	2.73445	1.42885
trial number	1405	213.69	-0.654378	0.228466	69.4923	-0.491776	1.14391	0.674403	-0.491776	5.61041	6.10219
trial number	1406	115.688	-0.714121	0.268433	62.0828	0.762631	1.02194	0.398442	0.762631	3.31467	2.55204
trial number	1407	298.863	-0.799401	0.240244	57.2871	3.6182	0.942997	1.15224	3.6182	9.58559	5.9674
trial number	1408	138.946	-0.568092	0.232972	59.7932	2.85974	0.98425	0.380689	2.85974	3.16698	0.30724
trial number	1409	288.739	-0.66104	0.228077	48.4211	1.98423	0.797055	0.920535	1.98423	7.658	5.67378
trial number	1410	329.692	-0.886636	0.231357	53.8587	1.3248	0.886562	1.40981	1.3248	11.7283	10.4035
trial number	1411	430.103	-0.547698	0.252959	56.7124	3.16004	0.933537	1.13611	3.16004	9.45138	6.29134
trial number	1412	236.154	-0.560209	0.229412	71.2447	1.17061	1.17275	0.638047	1.17061	5.30796	4.13735
trial number	1413	206.093	-0.851896	0.246071	72.4475	2.78274	1.19255	0.846751	2.78274	7.04419	4.26145
trial number	1414	367.574	-0.650607	0.254244	64.2669	2.35983	1.05789	1.15337	2.35983	9.595	7.23516
trial number	1415	308.384	-0.739478	0.223254	62.9267	1.04588	1.03583	1.09982	1.04588	9.14952	8.10364
trial number	1416	349.128	-0.811565	0.242591	33.9335	1.2843	0.558576	1.36652	1.2843	11.3682	10.0839
trial number	1417	191.453	-0.73299	0.247763	86.1662	0.46124	1.41837	0.676809	0.46124	5.63043	5.16919
trial number	1418	369.721	-0.462734	0.22914	53.4472	2.66027	0.879789	0.825109	2.66027	6.86415	4.20388
trial number	1419	393.629	-0.622342	0.224611	53.0274	2.37292	0.872879	1.18147	2.37292	9.82874	7.45582
trial number	1420	297.725	-0.712705	0.219237	43.9421	0.430191	0.723327	1.02337	0.430191	8.51347	8.08328
trial number	1421	330.856	-0.905418	0.267074	60.7923	2.15107	1.0007	1.44476	2.15107	12.019	9.86797
trial number	1422	304.345	-0.646142	0.246254	67.2568	1.40821	1.10711	0.948418	1.40821	7.88997	6.48176
trial number	1423	235.851	-0.618014	0.271643	50.4758	2.03021	0.830878	0.702979	2.03021	5.84814	3.81793
trial number	1424	383.459	-0.733786	0.220826	63.1938	1.58565	1.04023	1.35705	1.58565	11.2894	9.70374
trial number	1425	446.36	-0.553579	0.245526	45.3422	0.153299	0.746374	1.19171	0.153299	9.91395	9.76065
trial number	1426	347.618	-0.7767	0.224142	58.0626	3.0343	0.955763	1.30215	3.0343	10.8327	7.7984
trial number	1427	139.43	-0.752046	0.238121	55.7406	1.54041	0.91754	0.505718	1.54041	4.20711	2.6667
trial number	1428	491.514	-0.737962	0.245828	54.0295	1.76219	0.889374	1.74935	1.76219	14.553	12.7908
trial number	1429	281.728	-0.790369	0.239993	59.4779	2.20658	0.979061	1.07391	2.20658	8.9339	6.72732
trial number	1430	343.739	-0.771093	0.257521	100.775	4.08268	1.65885	1.27832	4.08268	10.6345	6.55181
trial number	1431	462.346	-0.750108	0.233023	71.4002	2.84037	1.17531	1.67262	2.84037	13.9147	11.0743
trial number	1432	326.748	-0.790812	0.255402	74.4349	2.07104	1.22527	1.24622	2.07104	10.3674	8.29633
trial number	1433	253.979	-0.955477	0.251268	42.6914	3.1394	0.70274	1.17037	3.1394	9.73642	6.59702
trial number	1434	354.092	-0.590825	0.249004	51.3092	2.71783	0.844595	1.00898	2.71783	8.39375	5.67592
trial number	1435	265.49	-0.590124	0.246385	48.1809	0.974325	0.7931	0.755608	0.974325	6.28597	5.31164
trial number	1436	341.984	-0.820826	0.264283	78.205	2.09466	1.28732	1.35383	2.09466	11.2626	9.16794
trial number	1437	391.297	-0.896093	0.243466	64.1955	1.25792	1.05672	1.69109	1.25792	14.0683	12.8104
trial number	1438	275.681	-0.978941	0.245456	55.1966	1.11712	0.908586	1.30158	1.11712	10.8279	9.71081
trial number	1439	302.054	-0.658392	0.211709	85.149	3.53966	1.40163	0.959125	3.53966	7.97904	4.43938
trial number	1440	266.978	-0.804297	0.258122	43.9159	1.36205	0.722896	1.03562	1.36205	8.61537	7.25331
trial number	1441	256.861	-0.872274	0.240473	58.3992	1.51488	0.961304	1.08058	1.51488	8.98943	7.47456
trial number	1442	449.743	-0.644449	0.223744	77.4232	0.949026	1.27446	1.39784	0.949026	11.6288	10.6798
trial number	1443	211.512	-0.609297	0.243757	23.0276	1.02117	0.379056	0.62154	1.02117	5.17064	4.14947
trial number	1444	261.146	-0.593133	0.254025	58.9882	0.435267	0.970999	0.747035	0.435267	6.21465	5.77938
trial number	1445	165.482	-0.703698	0.224167	58.353	1.01206	0.960543	0.56162	1.01206	4.67216	3.6601
trial number	1446	367.01	-0.654268	0.230609	63.6148	2.06623	1.04716	1.15808	2.06623	9.63419	7.56796
trial number	1447	338.997	-0.355816	0.255804	62.3186	2.63353	1.02582	0.581737	2.63353	4.83952	2.20599
trial number	1448	338.081	-0.698843	0.25611	55.1437	0.665763	0.907715	1.13948	0.665763	9.47943	8.81367
trial number	1449	243.713	-0.773937	0.236162	86.619	1.4254	1.42583	0.909685	1.4254	7.56774	6.14234
trial number	1450	132.091	-0.643893	0.2148	61.1932	3.18483	1.0073	0.410197	3.18483	3.41246	0.227627
trial number	1451	276.548	-0.818761	0.243183	61.1945	1.86624	1.00732	1.09203	1.86624	9.08468	7.21843
trial number	1452	139.989	-0.705874	0.244556	57.3164	2.02835	0.943481	0.476571	2.02835	3.96463	1.93628
trial number	1453	324.319	-0.589225	0.255131	68.4006	0.435682	1.12594	0.921638	0.435682	7.66718	7.2315
trial number	1454	443.87	-0.770799	0.260805	77.3058	2.33318	1.27252	1.65007	2.33318	13.7271	11.3939
trial number	1455	229.951	-0.722748	0.247147	84.8372	2.09939	1.3965	0.801548	2.09939	6.66814	4.56875
trial number	1456	315.317	-0.796332	0.250235	61.6621	3.49468	1.01501	1.21101	3.49468	10.0745	6.5798
trial number	1457	116.663	-0.676424	0.207521	81.058	0.854182	1.33429	0.380593	0.854182	3.16618	2.312
trial number	1458	290.076	-0.887231	0.242042	51.0893	4.11691	0.840976	1.24124	4.11691	10.326	6.20904
trial number	1459	443.62	-0.859371	0.256787	52.983	1.94387	0.872148	1.83865	1.94387	15.2958	13.352
trial number	1460	251.249	-0.553541	0.242937	80.3622	2.77606	1.32283	0.670749	2.77606	5.58001	2.80395
trial number	1461	315.83	-0.674021	0.244507	85.1884	0.928867	1.40228	1.02668	0.928867	8.54101	7.61214
trial number	1462	255.216	-0.834507	0.231927	52.8164	3.20645	0.869406	1.02717	3.20645	8.54514	5.33869
trial number	1463	311.595	-0.687454	0.236394	38.3248	1.06374	0.630861	1.0331	1.06374	8.5944	7.53067
trial number	1464	378.718	-0.585303	0.266532	52.5142	0.460327	0.864431	1.06906	0.460327	8.89361	8.43329
trial number	1465	98.0688	-0.912112	0.250425	44.4452	2.10446	0.731608	0.431405	2.10446	3.58889	1.48444
trial number	1466	424.104	-0.807487	0.256173	70.553	1.61266	1.16137	1.65164	1.61266	13.7401	12.1274
trial number	1467	280.2	-0.66521	0.212523	62.2052	2.23917	1.02395	0.898946	2.23917	7.4784	5.23924
trial number	1468	279.162	-0.573132	0.243334	71.0977	1.21024	1.17033	0.771645	1.21024	6.41938	5.20914
trial number	1469	354.458	-0.575198	0.258091	73.2707	1.34429	1.2061	0.983305	1.34429	8.18019	6.8359
trial number	1470	275.772	-0.79868	0.245761	59.0325	3.75201	0.971728	1.06226	3.75201	8.83701	5.08499
trial number	1471	273.751	-0.649046	0.246832	57.4003	2.23786	0.94486	0.856916	2.23786	7.12875	4.89089
trial number	1472	419.823	-0.652548	0.22848	77.9794	1.62523	1.28361	1.32125	1.62523	10.9916	9.36634
trial number	1473	670.912	-0.837257	0.2222	81.3432	1.77211	1.33898	2.70913	1.77211	22.5375	20.7654
trial number	1474	441.816	-0.712074	0.251886	53.7669	1.17645	0.885052	1.5173	1.17645	12.6226	11.4461
trial number	1475	229.496	-0.641287	0.260638	58.4453	1.43661	0.962063	0.709796	1.43661	5.90485	4.46824
trial number	1476	277.582	-0.70212	0.23513	48.4184	1.40253	0.797011	0.939959	1.40253	7.81959	6.41706
trial number	1477	294.67	-0.646043	0.224587	58.8313	0.325848	0.968416	0.918127	0.325848	7.63797	7.31212
trial number	1478	317.45	-0.764897	0.239012	62.0829	1.59149	1.02194	1.17108	1.59149	9.74227	8.15078
trial number	1479	332.727	-0.7126	0.236639	94.6012	0.960889	1.55722	1.14351	0.960889	9.51296	8.55207
trial number	1480	330.891	-0.613491	0.223836	52.3258	1.13794	0.86133	0.979036	1.13794	8.14468	7.00674
trial number	1481	107.333	-0.734562	0.247852	84.0607	2.29745	1.38372	0.380249	2.29745	3.16332	0.865878
trial number	1482	365.396	-0.825858	0.246855	52.2852	1.21425	0.860661	1.45538	1.21425	12.1074	10.8931
trial number	1483	405.992	-0.582389	0.248974	47.5322	2.22391	0.782423	1.14035	2.22391	9.48664	7.26273
trial number	1484	274.976	-0.811271	0.24163	32.19	0.851304	0.529876	1.07589	0.851304	8.95041	8.09911
trial number	1485	233.481	-0.814608	0.219104	63.3184	2.86737	1.04228	0.917288	2.86737	7.63099	4.76362
trial number	1486	394.959	-0.566283	0.235813	67.6579	2.33867	1.11371	1.07868	2.33867	8.97361	6.63494
trial number	1487	421.666	-0.627905	0.217141	52.4444	2.38757	0.863282	1.27694	2.38757	10.6229	8.23537
trial number	1488	308.724	-0.928306	0.233952	61.628	0.184598	1.01445	1.38219	0.184598	11.4985	11.3139
trial number	1489	415.639	-0.817331	0.241805	63.7056	1.57984	1.04865	1.6384	1.57984	13.63	12.0502
trial number	1490	297.02	-0.815585	0.243984	76.1233	2.76097	1.25306	1.16832	2.76097	9.71932	6.95835
trial number	1491	391.285	-0.769704	0.27274	52.0442	2.77129	0.856695	1.45252	2.77129	12.0836	9.31236
trial number	1492	383.149	-0.663005	0.226075	46.2361	1.19915	0.761088	1.22515	1.19915	10.1922	8.993
trial number	1493	503.44	-0.599381	0.228969	66.3827	3.02264	1.09272	1.45532	3.02264	12.1069	9.08424
trial number	1494	231.597	-0.574637	0.20757	43.2268	2.75947	0.711553	0.641849	2.75947	5.33959	2.58012
trial number	1495	413.363	-0.53401	0.22763	88.9202	1.03332	1.46371	1.0646	1.03332	8.85651	7.82319
trial number	1496	262.044	-0.626563	0.2603	44.035	1.365	0.724855	0.791854	1.365	6.58749	5.22249
trial number	1497	298.666	-0.82173	0.212472	91.1044	0.606227	1.49966	1.18364	0.606227	9.84682	9.24059
trial number	1498	191.419	-0.482928	0.242178	84.2822	2.51224	1.38736	0.445834	2.51224	3.70893	1.19669
trial number	1499	433.016	-0.829148	0.234138	71.9446	0.0481779	1.18427	1.73158	0.0481779	14.4051	14.357
trial number	1500	378.734	-0.576005	0.246896	55.4749	2.10642	0.913167	1.05212	2.10642	8.75269	6.64627
trial number	1501	245.025	-0.813168	0.270555	77.6268	1.14986	1.27781	0.960942	1.14986	7.99415	6.8443
trial number	1502	293.566	-0.818541	0.250635	65.7336	2.98322	1.08204	1.15892	2.98322	9.64113	6.65791
trial number	1503	458.278	-0.82137	0.217891	51.9477	-0.178152	0.855106	1.81541	-0.178152	15.1025	15.2807
trial number	1504	385.814	-0.773131	0.246279	71.5188	2.0248	1.17726	1.43859	2.0248	11.9677	9.94295
trial number	1505	227.054	-0.77828	0.255292	69.48	1.20642	1.1437	0.852259	1.20642	7.09001	5.88359
trial number	1506	274.705	-0.787251	0.245361	42.8961	2.24529	0.706109	1.043	2.24529	8.67684	6.43155
trial number	1507	242.489	-0.778542	0.239829	90.3071	1.60626	1.48654	0.910502	1.60626	7.57454	5.96828
trial number	1508	439.399	-0.785249	0.236298	56.3363	1.28216	0.927346	1.66407	1.28216	13.8436	12.5614
trial number	1509	530.069	-0.609593	0.226443	68.1933	1.13494	1.12252	1.5584	1.13494	12.9645	11.8295
trial number	1510	137.521	-0.731608	0.254325	89.1542	1.38627	1.46756	0.485238	1.38627	4.03673	2.65046
trial number	1511	247.423	-0.546684	0.228011	46.2803	-0.283103	0.761815	0.652352	-0.283103	5.42697	5.71007
trial number	1512	264.021	-0.716055	0.22869	39.5955	-0.402595	0.651778	0.911784	-0.402595	7.5852	7.98779
trial number	1513	119.674	-0.775841	0.236732	66.5048	1.72228	1.09473	0.447796	1.72228	3.72525	2.00298
trial number	1514	390.393	-0.491821	0.216696	62.2632	1.98513	1.02491	0.926009	1.98513	7.70354	5.71841
trial number	1515	242.334	-0.557632	0.267352	50.1781	2.31253	0.825977	0.651731	2.31253	5.4218	3.10927
trial number	1516	46.9109	-0.651105	0.24956	48.8972	2.66057	0.804893	0.14731	2.66057	1.22548	-1.43509
trial number	1517	419.489	-0.604319	0.249249	64.904	1.17004	1.06838	1.22262	1.17004	10.1711	9.00106
trial number	1518	441.238	-0.680095	0.23731	85.1672	0.928018	1.40193	1.44727	0.928018	12.0399	11.1119
trial number	1519	414.504	-0.687288	0.242578	66.0239	1.61265	1.08681	1.37396	1.61265	11.4301	9.81742
trial number	1520	409.761	-0.92945	0.230685	52.4367	1.36862	0.863156	1.83681	1.36862	15.2805	13.9119
trial number	1521	437.865	-0.848018	0.268975	51.1089	3.92104	0.841298	1.79082	3.92104	14.898	10.9769
trial number	1522	296.751	-0.70647	0.272087	60.8256	2.38292	1.00124	1.01109	2.38292	8.41138	6.02846
trial number	1523	206.938	-0.714233	0.232295	44.9767	2.90726	0.740358	0.712831	2.90726	5.9301	3.02284
trial number	1524	321.374	-0.867536	0.263757	62.723	2.35135	1.03248	1.34464	2.35135	11.1861	8.8348
trial number	1525	385.82	-0.79767	0.250285	31.4292	0.488441	0.517353	1.48428	0.488441	12.3478	11.8594
trial number	1526	188.991	-0.456669	0.246678	75.2932	1.28795	1.23939	0.416245	1.28795	3.46277	2.17482
trial number	1527	288.476	-0.708462	0.235022	63.5028	1.14151	1.04531	0.985672	1.14151	8.19989	7.05837
trial number	1528	279.112	-0.464054	0.230389	85.4965	2.01117	1.40735	0.624674	2.01117	5.19671	3.18554
trial number	1529	342.927	-0.746367	0.243142	100.939	0.545143	1.66155	1.23442	0.545143	10.2692	9.72405
trial number	1530	232.905	-0.581386	0.249266	38.7951	3.44633	0.638603	0.653054	3.44633	5.43281	1.98648
trial number	1531	283.75	-0.643351	0.233378	45.0537	1.00244	0.741625	0.88042	1.00244	7.32428	6.32184
trial number	1532	299.803	-0.703523	0.246791	79.7162	2.83006	1.3122	1.01723	2.83006	8.46244	5.63238
trial number	1533	325.454	-0.688897	0.242265	34.062	3.31202	0.560692	1.08131	3.31202	8.9955	5.68348
trial number	1534	317.581	-0.550842	0.249324	55.6977	0.907195	0.916835	0.8437	0.907195	7.01881	6.11161
trial number	1535	353.087	-0.7175	0.26533	66.2314	0.391657	1.09023	1.22183	0.391657	10.1645	9.77282
trial number	1536	213.703	-0.698532	0.258866	47.6842	2.022	0.784926	0.719953	2.022	5.98934	3.96734
trial number	1537	188.429	-0.766479	0.2683	52.4037	0.712296	0.862612	0.696553	0.712296	5.79468	5.08238
trial number	1538	246.213	-0.761047	0.254453	65.1177	2.25115	1.0719	0.903709	2.25115	7.51803	5.26687
trial number	1539	469.491	-0.551458	0.248064	86.5203	3.0406	1.4242	1.24867	3.0406	10.3878	7.34716
trial number	1540	261.674	-0.606427	0.243709	59.2147	1.71903	0.974727	0.765324	1.71903	6.36679	4.64776
trial number	1541	283.373	-0.293098	0.263816	61.7355	-0.184164	1.01622	0.400569	-0.184164	3.33236	3.51653
trial number	1542	435.35	-0.794157	0.258659	45.3579	2.35568	0.746632	1.66744	2.35568	13.8716	11.5159
trial number	1543	382.644	-0.894903	0.257675	73.7476	2.48483	1.21395	1.6515	2.48483	13.7389	11.2541
trial number	1544	445.656	-0.723888	0.233187	58.392	2.18744	0.961186	1.55589	2.18744	12.9435	10.7561
trial number	1545	284.003	-0.602797	0.247401	62.4309	0.768783	1.02767	0.82566	0.768783	6.86873	6.09995
trial number	1546	199.12	-0.851517	0.236139	62.7666	1.36793	1.0332	0.81774	1.36793	6.80284	5.43492
trial number	1547	336.258	-0.598009	0.242686	72.3366	1.51928	1.19073	0.96981	1.51928	8.06793	6.54865
trial number	1548	234.659	-0.618632	0.235069	56.7819	1.89	0.934682	0.700124	1.89	5.82438	3.93439
trial number	1549	308.434	-0.730661	0.225197	50.4094	0.469898	0.829784	1.08689	0.469898	9.04192	8.57202
trial number	1550	501.413	-0.764825	0.248445	37.6669	2.14728	0.620031	1.84954	2.14728	15.3865	13.2392
trial number	1551	251.076	-0.745378	0.260333	34.3467	3.06202	0.565377	0.902583	3.06202	7.50866	4.44664
trial number	1552	355.47	-0.505836	0.23943	78.0737	1.95851	1.28516	0.867199	1.95851	7.2143	5.25579
trial number	1553	195.059	-0.643238	0.221229	64.1983	1.68195	1.05676	0.605122	1.68195	5.03406	3.35212
trial number	1554	334.426	-0.700993	0.226702	79.5196	0.687593	1.30896	1.13063	0.687593	9.4058	8.71821
trial number	1555	403.749	-0.521398	0.247039	55.1948	2.27891	0.908556	1.01528	2.27891	8.44623	6.16732
trial number	1556	336.97	-0.699482	0.20807	65.5575	2.07845	1.07914	1.13677	2.07845	9.4569	7.37845
trial number	1557	321.223	-0.81785	0.239495	64.0398	1.72026	1.05415	1.26703	1.72026	10.5405	8.82024
trial number	1558	253.933	-0.578499	0.253192	32.2795	1.9418	0.53135	0.708481	1.9418	5.89391	3.95211
trial number	1559	225.842	-0.843687	0.250754	67.4597	1.20605	1.11045	0.91895	1.20605	7.64482	6.43877
trial number	1560	167.564	-0.909438	0.24108	41.9014	1.17887	0.689734	0.734955	1.17887	6.11415	4.93528
trial number	1561	325.185	-0.725861	0.243069	54.0941	2.88659	0.890438	1.13839	2.88659	9.47034	6.58375
trial number	1562	168.229	-0.643496	0.273446	46.5195	2.77376	0.765753	0.5221	2.77376	4.34339	1.56963
trial number	1563	328.757	-0.694809	0.247159	61.6548	2.36626	1.01489	1.10166	2.36626	9.16478	6.79852
trial number	1564	464.266	-0.685873	0.235153	30.8398	1.0017	0.507651	1.53574	1.0017	12.7759	11.7742
trial number	1565	270.083	-0.820494	0.221038	42.9674	2.40425	0.707283	1.06876	2.40425	8.89108	6.48683
trial number	1566	299.678	-0.776735	0.23231	44.6076	2.23912	0.734282	1.12262	2.23912	9.33919	7.10007
trial number	1567	350.582	-0.714245	0.258552	51.3369	3.35298	0.845052	1.20766	3.35298	10.0466	6.69361
trial number	1568	313.632	-0.856399	0.241426	45.8411	2.14105	0.754587	1.2954	2.14105	10.7765	8.63545
trial number	1569	180.837	-0.641679	0.248821	53.9927	1.24837	0.888769	0.559643	1.24837	4.65571	3.40735
trial number	1570	176.481	-0.74733	0.236347	57.5975	0.436436	0.948107	0.636086	0.436436	5.29165	4.85521
trial number	1571	178.931	-0.681513	0.221316	70.2738	2.11166	1.15677	0.588119	2.11166	4.89261	2.78095
trial number	1572	277.481	-0.668887	0.27952	91.6826	2.78555	1.50918	0.895144	2.78555	7.44677	4.66122
trial number	1573	147.785	-0.819374	0.257768	45.8282	1.54008	0.754374	0.584007	1.54008	4.8584	3.31832
trial number	1574	327.207	-0.603095	0.273884	69.7941	2.16237	1.14887	0.951733	2.16237	7.91754	5.75517
trial number	1575	324.942	-0.900823	0.266701	65.8364	2.8101	1.08373	1.41173	2.8101	11.7443	8.93419
trial number	1576	326.354	-0.643606	0.24539	73.3675	1.17143	1.20769	1.01301	1.17143	8.42734	7.25592
trial number	1577	319.649	-0.951456	0.242874	55.5536	1.74788	0.914463	1.46679	1.74788	12.2023	10.4545
trial number	1578	403.962	-0.64378	0.259838	70.9743	1.20404	1.1683	1.25425	1.20404	10.4342	9.23018
trial number	1579	328.213	-0.765674	0.249038	55.2015	1.8499	0.908667	1.21201	1.8499	10.0828	8.23292
trial number	1580	430.943	-0.482462	0.223881	60.0066	2.40903	0.987764	1.00274	2.40903	8.34189	5.93286
trial number	1581	275.889	-0.742639	0.235877	38.5071	1.16458	0.633862	0.988139	1.16458	8.22041	7.05583
trial number	1582	195.863	-0.755795	0.23767	55.892	1.74734	0.920033	0.713943	1.74734	5.93935	4.19201
trial number	1583	446.951	-0.648701	0.263707	46.9397	1.35099	0.77267	1.39834	1.35099	11.6329	10.2819
trial number	1584	347.403	-0.584263	0.24625	50.1288	2.29049	0.825165	0.978922	2.29049	8.14373	5.85324
trial number	1585	340.469	-0.725383	0.236161	54.6579	2.36123	0.899718	1.19111	2.36123	9.90894	7.5477
trial number	1586	322.861	-0.720015	0.236272	57.8882	2.03622	0.952893	1.12115	2.03622	9.32693	7.29071
trial number	1587	169.066	-0.622849	0.239342	66.5066	3.19181	1.09476	0.507862	3.19181	4.22494	1.03313
trial number	1588	490.261	-0.615302	0.240742	62.8369	2.30974	1.03435	1.45486	2.30974	12.1031	9.79338
trial number	1589	495.83	-0.525652	0.262639	68.7389	0.897537	1.1315	1.25701	0.897537	10.4572	9.55962
trial number	1590	392.201	-0.649809	0.259784	51.9369	1.3954	0.854928	1.22914	1.3954	10.2253	8.8299
trial number	1591	301.519	-0.760723	0.23328	63.716	1.8754	1.04882	1.10624	1.8754	9.20287	7.32747
trial number	1592	454.06	-0.886942	0.23685	42.4949	1.29316	0.699504	1.94229	1.29316	16.1581	14.8649
trial number	1593	215.555	-0.657194	0.239762	75.2422	1.33313	1.23855	0.683216	1.33313	5.68373	4.3506
trial number	1594	117.916	-0.584513	0.254442	48.4619	2.65736	0.797727	0.332409	2.65736	2.76533	0.107973
trial number	1595	283.208	-0.590766	0.248031	46.1916	1.99628	0.760356	0.806915	1.99628	6.71279	4.71651
trial number	1596	293.434	-0.626896	0.235248	89.4442	1.55024	1.47233	0.887183	1.55024	7.38054	5.83031
trial number	1597	258.358	-0.907938	0.232943	52.061	2.09338	0.856972	1.13132	2.09338	9.41153	7.31815
trial number	1598	295.921	-0.574809	0.244904	46.1303	1.70846	0.759347	0.820362	1.70846	6.82466	5.11619
trial number	1599	250.218	-0.658791	0.238716	41.2378	0.527978	0.678812	0.79501	0.527978	6.61375	6.08578
trial number	1600	288.066	-0.794597	0.221962	73.4826	1.61979	1.20959	1.10394	1.61979	9.18377	7.56398
trial number	1601	336.322	-0.577805	0.23268	50.8479	0.896915	0.837003	0.937223	0.896915	7.79683	6.89992
trial number	1602	199.508	-0.681246	0.242586	78.5716	1.64442	1.29336	0.655496	1.64442	5.45312	3.8087
trial number	1603	218.4	-0.716782	0.237712	54.0185	1.3466	0.889194	0.754997	1.3466	6.28088	4.93428
trial number	1604	575.687	-0.694183	0.246054	62.3012	4.05537	1.02553	1.92738	4.05537	16.034	11.9786
trial number	1605	362.645	-0.802558	0.247692	44.4666	1.11379	0.73196	1.40367	1.11379	11.6772	10.5634
trial number	1606	343.878	-0.62395	0.24518	51.5126	2.36103	0.847944	1.03481	2.36103	8.60866	6.24764
trial number	1607	203.245	-0.6689	0.268328	43.6793	1.13193	0.719001	0.655672	1.13193	5.45459	4.32266
trial number	1608	199.119	-0.665242	0.246733	76.1496	2.23515	1.25349	0.638851	2.23515	5.31465	3.0795
trial number	1609	400.771	-0.460726	0.224035	85.8392	2.16967	1.41299	0.890525	2.16967	7.40834	5.23867
trial number	1610	259.254	-0.52246	0.222735	53.3266	1.97613	0.877804	0.653259	1.97613	5.43452	3.45839
trial number	1611	326.044	-0.669496	0.237667	33.905	2.33596	0.558107	1.05276	2.33596	8.75802	6.42205
trial number	1612	290.888	-0.775933	0.246218	57.0943	0.338564	0.939824	1.08857	0.338564	9.0559	8.71734
trial number	1613	152.616	-0.703751	0.228225	43.9202	0.156212	0.722966	0.517994	0.156212	4.30923	4.15302
trial number	1614	321.393	-0.671317	0.224821	38.4035	1.85216	0.632157	1.04057	1.85216	8.65656	6.8044
trial number	1615	263.806	-0.67298	0.231252	79.8095	1.5518	1.31374	0.856236	1.5518	7.12309	5.57129
trial number	1616	327.777	-0.819585	0.243122	50.3869	1.78662	0.829415	1.29562	1.78662	10.7784	8.99179
trial number	1617	343.288	-0.765248	0.235494	60.8583	2.91074	1.00178	1.26697	2.91074	10.5401	7.62932
trial number	1618	357.38	-0.921241	0.200412	55.0059	3.34479	0.905447	1.58785	3.34479	13.2095	9.86469
trial number	1619	442.228	-0.626132	0.235074	52.9189	2.58695	0.871094	1.33542	2.58695	11.1095	8.52252
trial number	1620	364.349	-0.771326	0.2481	26.4847	2.20029	0.435962	1.35538	2.20029	11.2755	9.07523
trial number	1621	359.657	-0.798984	0.237337	32.5755	0.540221	0.536223	1.3859	0.540221	11.5295	10.9892
trial number	1622	316.286	-0.513374	0.241995	59.6986	1.02823	0.982693	0.783105	1.02823	6.51471	5.48649
trial number	1623	118.906	-0.680225	0.2368	57.5276	3.49567	0.946957	0.390089	3.49567	3.24518	-0.250487
trial number	1624	332.791	-0.681475	0.215962	45.6817	-0.362702	0.751961	1.09377	-0.362702	9.09919	9.4619
trial number	1625	316.369	-0.541944	0.251984	83.7359	1.43585	1.37837	0.826903	1.43585	6.87907	5.44322
trial number	1626	211.922	-0.737391	0.248904	52.3255	1.8797	0.861325	0.753668	1.8797	6.26982	4.39012
trial number	1627	275.345	-0.988578	0.26335	48.4981	2.42148	0.798322	1.31279	2.42148	10.9212	8.49973
trial number	1628	208.502	-0.796675	0.253027	47.0749	2.36608	0.774896	0.80112	2.36608	6.66458	4.2985
trial number	1629	193.326	-0.591303	0.230881	58.8235	3.26821	0.968287	0.551324	3.26821	4.58651	1.3183
trial number	1630	133.565	-0.573978	0.264858	60.0612	1.1304	0.988662	0.36974	1.1304	3.07589	1.94549
trial number	1631	257.079	-0.732207	0.257778	57.4506	2.6711	0.945688	0.907835	2.6711	7.55235	4.88125
trial number	1632	221.067	-0.575492	0.239371	44.3716	1.75227	0.730397	0.613577	1.75227	5.1044	3.35212
trial number	1633	301.429	-0.67942	0.238779	84.3821	3.15053	1.38901	0.987709	3.15053	8.21683	5.06631
trial number	1634	248.655	-0.578168	0.243873	43.3716	0.821972	0.713935	0.693357	0.821972	5.76809	4.94612
trial number	1635	321.256	-0.693038	0.22442	86.9791	1.0279	1.43175	1.07378	1.0279	8.93285	7.90495
trial number	1636	267.843	-0.705505	0.243081	51.3679	0.736179	0.845562	0.911354	0.736179	7.58163	6.84545
trial number	1637	284.234	-0.726222	0.219123	76.3837	0.293	1.25734	0.995524	0.293	8.28184	7.98884
trial number	1638	486.958	-0.79546	0.244394	49.0971	0.99272	0.808182	1.86817	0.99272	15.5414	14.5487
trial number	1639	276.161	-0.675526	0.249908	60.1487	1.74827	0.990103	0.899726	1.74827	7.48489	5.73662
trial number	1640	275.962	-0.490765	0.23274	73.6887	2.63305	1.21298	0.653174	2.63305	5.43381	2.80076
trial number	1641	423.192	-0.551919	0.243483	64.9898	0.121672	1.06979	1.12647	0.121672	9.37119	9.24952
trial number	1642	371.096	-0.779811	0.237736	63.1223	2.73702	1.03905	1.39567	2.73702	11.6107	8.87365
trial number	1643	264.509	-0.652609	0.227975	46.8937	2.8423	0.771913	0.83253	2.8423	6.92588	4.08358
trial number	1644	341.334	-0.559273	0.224404	59.8608	1.44024	0.985363	0.920683	1.44024	7.65923	6.21899
trial number	1645	272.335	-0.588646	0.246832	72.889	1.15362	1.19982	0.773151	1.15362	6.43191	5.27828
trial number	1646	372.783	-0.619349	0.224122	67.7075	3.54517	1.11453	1.11352	3.54517	9.26346	5.71828
trial number	1647	355.516	-0.615871	0.227413	46.9222	1.06942	0.772382	1.05598	1.06942	8.78478	7.71536
trial number	1648	328.767	-0.66302	0.223131	62.6911	2.23226	1.03195	1.05129	2.23226	8.74573	6.51347
trial number	1649	311.796	-0.725196	0.244312	54.8632	2.26395	0.903099	1.09052	2.26395	9.07211	6.80816
trial number	1650	430.104	-0.672012	0.232075	65.4747	1.35477	1.07777	1.39398	1.35477	11.5966	10.2419
trial number	1651	321.371	-0.528397	0.254944	63.3526	1.58477	1.04284	0.818979	1.58477	6.81315	5.22838
trial number	1652	358.82	-0.700899	0.217096	32.7289	1.02059	0.538747	1.21294	1.02059	10.0905	9.06993
trial number	1653	284.821	-0.604026	0.254809	90.6871	1.96318	1.49279	0.829725	1.96318	6.90255	4.93937
trial number	1654	186.147	-0.633877	0.264439	64.1176	1.55843	1.05543	0.569073	1.55843	4.73416	3.17573
trial number	1655	440.911	-0.728809	0.239293	68.5164	2.71904	1.12784	1.54978	2.71904	12.8928	10.1737
trial number	1656	315.911	-0.729062	0.246067	45.3257	0.261097	0.746102	1.1108	0.261097	9.24082	8.97972
trial number	1657	267.758	-0.807283	0.242278	74.4575	1.26642	1.22564	1.0425	1.26642	8.67262	7.4062
trial number	1658	344.313	-0.739999	0.227332	34.482	0.0719688	0.567604	1.22883	0.0719688	10.2227	10.1507
trial number	1659	209.817	-0.694767	0.240753	76.9837	1.31246	1.26722	0.703049	1.31246	5.84872	4.53627
trial number	1660	348.81	-0.608058	0.226185	68.4416	3.32591	1.12661	1.02292	3.32591	8.50972	5.18382
trial number	1661	299.986	-0.629708	0.224274	53.6008	1.60736	0.882317	0.911059	1.60736	7.57917	5.97181
trial number	1662	349.924	-0.631385	0.218696	75.544	3.92672	1.24352	1.06555	3.92672	8.86441	4.93769
trial number	1663	497.239	-0.859143	0.242738	59.1984	1.52311	0.97446	2.06033	1.52311	17.1401	15.617
trial number	1664	226.619	-0.703397	0.22946	71.7748	1.72887	1.18148	0.768782	1.72887	6.39556	4.66669
trial number	1665	282.73	-0.871028	0.239165	39.4172	1.78297	0.648843	1.18771	1.78297	9.88065	8.09769
trial number	1666	279.442	-0.64573	0.252445	44.2829	1.66017	0.728936	0.870259	1.66017	7.23976	5.57958
trial number	1667	180.114	-0.754053	0.223533	69.7477	0.409416	1.14811	0.655023	0.409416	5.44919	5.03977
trial number	1668	277.694	-0.407307	0.244552	65.9975	-0.720936	1.08638	0.545499	-0.720936	4.53805	5.25899
trial number	1669	320.315	-0.588229	0.271443	79.7386	2.56172	1.31257	0.90872	2.56172	7.55972	4.99799
trial number	1670	372.117	-0.627159	0.242457	67.6696	1.59845	1.1139	1.12555	1.59845	9.3635	7.76505
trial number	1671	351.853	-0.731476	0.249898	43.8743	2.19631	0.722211	1.24128	2.19631	10.3263	8.12996
trial number	1672	148.549	-0.721495	0.232882	65.8808	1.16684	1.08446	0.516904	1.16684	4.30016	3.13333
trial number	1673	287.441	-0.620243	0.27139	74.4821	2.85004	1.22604	0.859839	2.85004	7.15307	4.30303
trial number	1674	457.309	-0.697246	0.228565	75.1501	2.42969	1.23704	1.53781	2.42969	12.7931	10.3634
trial number	1675	250.899	-0.408387	0.238738	63.7388	2.50715	1.0492	0.49417	2.50715	4.11104	1.60389
trial number	1676	157.521	-0.627595	0.253257	64.8287	1.55324	1.06714	0.476787	1.55324	3.96643	2.41319
trial number	1677	363.796	-0.514624	0.240856	67.6399	0.889556	1.11341	0.902931	0.889556	7.51156	6.622
trial number	1678	451.629	-0.74951	0.235232	50.6525	1.35043	0.833786	1.63255	1.35043	13.5813	12.2309
trial number	1679	369.231	-0.705985	0.240662	69.3658	1.95816	1.14182	1.25719	1.95816	10.4586	8.50048
trial number	1680	278.464	-0.891238	0.236306	44.0697	2.87685	0.725428	1.19693	2.87685	9.95736	7.08051
trial number	1681	281.848	-0.784913	0.230668	56.8106	1.13746	0.935154	1.06695	1.13746	8.87603	7.73856
trial number	1682	267.238	-0.645647	0.260404	65.9535	1.48638	1.08565	0.832148	1.48638	6.92271	5.43632
trial number	1683	198.672	-0.77646	0.225165	70.3978	2.47349	1.15881	0.743981	2.47349	6.18924	3.71575
trial number	1684	222.053	-0.615492	0.260233	67.3214	3.04322	1.10817	0.659152	3.04322	5.48354	2.44032
trial number	1685	369.432	-0.630319	0.244796	44.712	2.86103	0.736	1.12306	2.86103	9.34279	6.48176
trial number	1686	178.12	-0.866052	0.253762	58.3361	0.976138	0.960265	0.743984	0.976138	6.18926	5.21312
trial number	1687	332.981	-0.685466	0.241476	56.4592	2.10014	0.92937	1.10081	2.10014	9.15773	7.05759
trial number	1688	173.929	-0.713252	0.251009	50.064	3.18717	0.824098	0.598302	3.18717	4.97732	1.79016
trial number	1689	80.8226	-0.897337	0.235206	56.842	2.1421	0.935672	0.34978	2.1421	2.90985	0.767751
trial number	1690	449.787	-0.599776	0.247531	88.0945	2.01731	1.45012	1.30108	2.01731	10.8238	8.80644
trial number	1691	219.185	-0.641386	0.228356	46.9052	0.858513	0.772102	0.678011	0.858513	5.64043	4.78192
trial number	1692	166.815	-0.770694	0.235425	74.975	2.22987	1.23416	0.620044	2.22987	5.1582	2.92833
trial number	1693	120.216	-0.624663	0.242704	52.5208	1.66362	0.864539	0.362172	1.66362	3.01294	1.34932
trial number	1694	59.9521	-0.759779	0.252856	59.0745	2.87481	0.972419	0.219684	2.87481	1.82757	-1.04724
trial number	1695	260.801	-0.547016	0.236423	69.5854	2.34884	1.14544	0.688044	2.34884	5.72389	3.37505
trial number	1696	517.112	-0.671363	0.226902	51.7293	2.46818	0.85151	1.67436	2.46818	13.9291	11.4609
trial number	1697	310.019	-0.549681	0.24364	59.1028	1.60742	0.972886	0.821873	1.60742	6.83723	5.22981
trial number	1698	199.705	-0.791281	0.237232	54.2521	1.88874	0.893038	0.762125	1.88874	6.34017	4.45144
trial number	1699	343.344	-0.52049	0.224749	80.9679	1.45334	1.33281	0.861884	1.45334	7.17008	5.71674
trial number	1700	333.692	-0.765067	0.247244	64.2956	1.30083	1.05836	1.23126	1.30083	10.243	8.94215
trial number	1701	106.589	-0.736141	0.224382	62.6779	1.32457	1.03174	0.378425	1.32457	3.14814	1.82358
trial number	1702	425.109	-0.67438	0.218646	46.5918	3.78791	0.766944	1.38265	3.78791	11.5023	7.71442
trial number	1703	386.217	-0.700618	0.231435	74.0258	1.29666	1.21853	1.30503	1.29666	10.8566	9.55995
trial number	1704	227.231	-0.92545	0.238204	50.0283	1.46075	0.823511	1.01421	1.46075	8.43728	6.97653
trial number	1705	237.223	-0.671263	0.22545	83.3375	2.14336	1.37181	0.767992	2.14336	6.38898	4.24563
trial number	1706	197.877	-0.501141	0.252012	41.2818	2.84001	0.679535	0.478257	2.84001	3.97866	1.13865
trial number	1707	272.226	-0.747444	0.249107	69.6848	1.72139	1.14707	0.981328	1.72139	8.16375	6.44236
trial number	1708	323.44	-0.623951	0.237729	59.6349	2.01629	0.981644	0.973309	2.01629	8.09703	6.08074
trial number	1709	413.589	-0.547579	0.227686	61.5195	2.54299	1.01267	1.09225	2.54299	9.08653	6.54354
trial number	1710	258.466	-0.959696	0.213246	62.8348	1.45038	1.03432	1.19631	1.45038	9.9522	8.50182
trial number	1711	303.071	-0.786854	0.26058	72.8508	2.26862	1.19919	1.15013	2.26862	9.56798	7.29937
trial number	1712	207.649	-0.725551	0.242115	68.7585	1.83509	1.13183	0.726616	1.83509	6.04478	4.20969
trial number	1713	291.821	-0.669474	0.260712	69.9507	2.91745	1.15145	0.942229	2.91745	7.83848	4.92103
trial number	1714	303.194	-0.941589	0.248068	43.3481	1.88567	0.71355	1.37685	1.88567	11.4542	9.56849
trial number	1715	192.929	-0.746892	0.232995	90.6592	1.05991	1.49233	0.694964	1.05991	5.78146	4.72155
trial number	1716	245.463	-0.429398	0.228629	72.9335	0.875455	1.20055	0.508339	0.875455	4.22891	3.35346
trial number	1717	377.743	-0.549141	0.261188	53.2211	1.75245	0.876067	1.00043	1.75245	8.32265	6.5702
trial number	1718	178.177	-0.710714	0.253533	98.6597	1.14631	1.62403	0.610736	1.14631	5.08076	3.93445
trial number	1719	133.993	-0.807252	0.244877	78.4741	-0.358303	1.29175	0.521673	-0.358303	4.33984	4.69814
trial number	1720	266.1	-0.612917	0.230315	50.6045	2.74954	0.832996	0.786597	2.74954	6.54376	3.79422
trial number	1721	188.237	-0.780985	0.227609	73.1637	1.4584	1.20434	0.709014	1.4584	5.89834	4.43994
trial number	1722	286.585	-0.895476	0.23644	44.3528	0.266877	0.730087	1.2377	0.266877	10.2965	10.0296
trial number	1723	408.355	-0.641395	0.234408	59.139	1.32958	0.973482	1.26319	1.32958	10.5086	9.17903
trial number	1724	390.321	-0.602555	0.253138	70.0296	3.55888	1.15275	1.13429	3.55888	9.43627	5.87739
trial number	1725	308.554	-0.555145	0.266543	49.9862	0.921997	0.822818	0.826122	0.921997	6.87258	5.95058
trial number	1726	173.077	-0.775316	0.242708	44.9844	2.95973	0.740483	0.64718	2.95973	5.38394	2.42422
trial number	1727	259.976	-0.560405	0.23114	53.4633	0.417447	0.880054	0.702655	0.417447	5.84544	5.42799
trial number	1728	337.343	-0.84634	0.224033	54.2924	1.8491	0.893701	1.37697	1.8491	11.4551	9.60599
trial number	1729	248.329	-0.618588	0.229074	51.5441	2.53657	0.848463	0.740858	2.53657	6.16326	3.62669
trial number	1730	363.315	-0.787848	0.238653	97.6146	1.14653	1.60683	1.38049	1.14653	11.4844	10.3379
trial number	1731	221.179	-0.527543	0.239282	70.5547	0.966037	1.16139	0.562742	0.966037	4.68149	3.71545
trial number	1732	405.294	-0.683622	0.244882	79.2071	2.75289	1.30382	1.33626	2.75289	11.1165	8.3636
trial number	1733	214.595	-0.636231	0.232209	35.3772	1.49366	0.582341	0.658478	1.49366	5.47793	3.98427
trial number	1734	63.1121	-0.830219	0.254094	46.2411	1.82263	0.76117	0.252704	1.82263	2.10226	0.279636
trial number	1735	398.497	-0.530648	0.267766	52.3173	1.20171	0.86119	1.01985	1.20171	8.48424	7.28253
trial number	1736	294.947	-0.779166	0.239419	65.9068	1.87248	1.08489	1.10836	1.87248	9.22051	7.34804
trial number	1737	442.827	-0.598818	0.231519	47.8714	1.68157	0.788007	1.2789	1.68157	10.6392	8.95766
trial number	1738	258.799	-0.616194	0.209255	67.3207	2.27484	1.10816	0.769105	2.27484	6.39824	4.1234
trial number	1739	258.174	-0.998304	0.219992	82.9714	0.560358	1.36578	1.24303	0.560358	10.3409	9.7805
trial number	1740	259.796	-0.533385	0.252481	72.6016	1.63389	1.19509	0.668313	1.63389	5.55975	3.92585
trial number	1741	138.488	-0.762932	0.272376	71.9814	1.06952	1.18488	0.509571	1.06952	4.23916	3.16964
trial number	1742	258.912	-0.770763	0.238756	46.6355	0.38984	0.767662	0.962453	0.38984	8.00672	7.61688
trial number	1743	326.005	-0.748751	0.225085	65.7372	2.88235	1.08209	1.17725	2.88235	9.79363	6.91128
trial number	1744	312.481	-0.662597	0.229894	53.0689	2.87709	0.873561	0.998571	2.87709	8.30719	5.4301
trial number	1745	269.211	-0.658388	0.230469	82.1068	3.10382	1.35155	0.854833	3.10382	7.11142	4.0076
trial number	1746	250.649	-0.599983	0.239648	61.167	1.91571	1.00686	0.725288	1.91571	6.03373	4.11802
trial number	1747	499.327	-0.750229	0.235979	67.6463	1.24556	1.11352	1.8067	1.24556	15.03	13.7845
trial number	1748	259.703	-0.62626	0.249242	51.2208	1.076	0.84314	0.7844	1.076	6.52548	5.44948
trial number	1749	377.356	-0.533578	0.244166	51.8392	0.775107	0.853319	0.971082	0.775107	8.07851	7.3034
trial number	1750	230.631	-0.793715	0.229618	55.6779	1.06253	0.916508	0.882852	1.06253	7.34452	6.28198
trial number	1751	398.873	-0.421011	0.263177	68.5494	3.19109	1.12838	0.809906	3.19109	6.73767	3.54658
trial number	1752	390.191	-0.717374	0.257513	90.1772	1.37046	1.4844	1.34999	1.37046	11.2307	9.8602
trial number	1753	313.97	-0.678012	0.227331	33.5212	2.13766	0.55179	1.02667	2.13766	8.54097	6.40331
trial number	1754	277.436	-0.767644	0.254125	79.3713	1.42626	1.30652	1.02714	1.42626	8.54483	7.11857
trial number	1755	261.843	-0.592511	0.262031	72.5288	1.36179	1.19389	0.748247	1.36179	6.22472	4.86293
trial number	1756	131.719	-0.632489	0.256633	68.4762	1.91855	1.12718	0.401799	1.91855	3.3426	1.42404
trial number	1757	76.4451	-0.761184	0.212229	55.3593	0.0425655	0.911264	0.280637	0.0425655	2.33464	2.29208
trial number	1758	204.942	-0.604028	0.226382	87.4799	1.24884	1.44	0.597027	1.24884	4.96672	3.71788
trial number	1759	218.813	-0.773022	0.261659	64.0335	1.40615	1.05405	0.815777	1.40615	6.78652	5.38036
trial number	1760	273.232	-0.456636	0.217169	47.487	2.89178	0.781679	0.60174	2.89178	5.00592	2.11414
trial number	1761	265.356	-0.564711	0.237079	33.9003	3.67342	0.558029	0.722707	3.67342	6.01225	2.33884
trial number	1762	371.292	-0.571049	0.258047	55.7231	0.425315	0.917253	1.02258	0.425315	8.5069	8.08158
trial number	1763	351.923	-0.887654	0.222481	50.5702	0.62113	0.832431	1.5066	0.62113	12.5335	11.9124
trial number	1764	393.98	-0.513015	0.235274	63.9025	0.108461	1.05189	0.974789	0.108461	8.10934	8.00088
trial number	1765	231.848	-0.68909	0.242604	58.8652	3.2375	0.968974	0.770524	3.2375	6.41005	3.17255
trial number	1766	348.364	-0.681436	0.24913	69.9312	2.45792	1.15113	1.14489	2.45792	9.52445	7.06653
trial number	1767	497.095	-0.968018	0.235517	54.8503	0.453455	0.902885	2.32076	0.453455	19.3066	18.8531
trial number	1768	277.416	-0.609584	0.233061	79.9337	3.57995	1.31578	0.815589	3.57995	6.78495	3.205
trial number	1769	292.393	-0.72934	0.233625	51.9119	2.05222	0.854516	1.0285	2.05222	8.55615	6.50392
trial number	1770	302.311	-0.750959	0.232323	88.5996	2.08052	1.45843	1.09491	2.08052	9.10861	7.02809
trial number	1771	294.618	-0.705509	0.233126	62.3036	1.69481	1.02557	1.00246	1.69481	8.33956	6.64475
trial number	1772	206.572	-0.553647	0.208208	77.864	1.7577	1.28171	0.551584	1.7577	4.58867	2.83097
trial number	1773	304.418	-0.890818	0.257462	73.0099	2.55519	1.20181	1.30788	2.55519	10.8803	8.32513
trial number	1774	146.524	-0.81854	0.232996	79.9464	1.37678	1.31599	0.578435	1.37678	4.81204	3.43526
trial number	1775	545.46	-0.40941	0.272907	66.8082	0.308536	1.09972	1.07703	0.308536	8.95988	8.65135
trial number	1776	271.469	-0.692794	0.245645	67.6665	2.12035	1.11385	0.907047	2.12035	7.5458	5.42545
trial number	1777	288.431	-0.675878	0.253423	58.2043	2.1758	0.958095	0.940192	2.1758	7.82153	5.64573
trial number	1778	377.094	-0.434569	0.247443	45.1872	1.37487	0.743822	0.790341	1.37487	6.57491	5.20003
trial number	1779	304.037	-0.611386	0.241877	62.1087	2.25558	1.02237	0.896498	2.25558	7.45804	5.20245
trial number	1780	434.469	-0.718972	0.237365	56.6655	1.37436	0.932765	1.50653	1.37436	12.5329	11.1586
trial number	1781	120.982	-0.587975	0.236915	43.6588	0.929591	0.718663	0.343072	0.929591	2.85404	1.92445
trial number	1782	265.863	-0.579433	0.237467	53.528	0.0335324	0.881119	0.742964	0.0335324	6.18077	6.14724
trial number	1783	188.2	-0.864703	0.252693	69.8083	2.68907	1.14911	0.78486	2.68907	6.52931	3.84024
trial number	1784	320.058	-0.85794	0.26289	60.6425	1.1299	0.998231	1.32432	1.1299	11.0171	9.8872
trial number	1785	364.281	-0.748097	0.262436	41.8605	3.14926	0.689061	1.31432	3.14926	10.9339	7.78466
trial number	1786	230.474	-0.582531	0.239418	18.8534	0.963702	0.310344	0.647512	0.963702	5.3867	4.423
trial number	1787	138.333	-0.590062	0.23307	26.8404	1.82389	0.441818	0.393669	1.82389	3.27496	1.45107
trial number	1788	323.135	-0.95216	0.221365	62.8117	2.75209	1.03394	1.48389	2.75209	12.3446	9.59249
trial number	1789	312.42	-0.559637	0.21249	82.2385	1.67389	1.35372	0.84324	1.67389	7.01498	5.34109
trial number	1790	412.518	-0.685559	0.224607	30.5162	1.52314	0.502324	1.36394	1.52314	11.3467	9.82356
trial number	1791	230.163	-0.658715	0.23222	44.0599	0.365322	0.725266	0.731205	0.365322	6.08295	5.71763
trial number	1792	177.5	-0.611418	0.230346	53.7024	2.34137	0.88399	0.523411	2.34137	4.3543	2.01293
trial number	1793	262.853	-0.700724	0.245932	55.9752	0.89431	0.921402	0.888314	0.89431	7.38996	6.49565
trial number	1794	258.575	-0.813788	0.240961	44.9856	2.58492	0.740504	1.01486	2.58492	8.44267	5.85774
trial number	1795	144.047	-0.612417	0.242472	59.4761	2.17843	0.97903	0.425458	2.17843	3.53942	1.36098
trial number	1796	298.965	-0.594916	0.235019	56.7582	2.91213	0.934291	0.857792	2.91213	7.13604	4.22391
trial number	1797	327.058	-0.687861	0.237012	62.6663	2.20799	1.03154	1.08501	2.20799	9.02626	6.81827
trial number	1798	454.02	-0.709375	0.274757	57.1411	2.4158	0.940595	1.55331	2.4158	12.9221	10.5063
trial number	1799	387.079	-0.504804	0.248889	54.2802	-0.604193	0.893502	0.942385	-0.604193	7.83977	8.44397
trial number	1800	345.945	-0.807129	0.246794	60.6009	1.97326	0.997545	1.34665	1.97326	11.2029	9.22967
trial number	1801	215.348	-0.679036	0.249333	53.5427	2.58684	0.881362	0.705243	2.58684	5.86697	3.28013
trial number	1802	359.777	-0.56253	0.237329	89.6913	-0.126116	1.4764	0.976081	-0.126116	8.1201	8.24621
trial number	1803	190.884	-0.571593	0.277317	69.7203	1.68276	1.14766	0.526214	1.68276	4.37762	2.69486
trial number	1804	176.351	-0.72057	0.234657	72.4965	0.978296	1.19336	0.61286	0.978296	5.09843	4.12014
trial number	1805	348.58	-0.766943	0.24813	71.8007	0.40695	1.1819	1.28935	0.40695	10.7262	10.3193
trial number	1806	284.19	-0.541963	0.24323	83.3059	-0.125099	1.37129	0.742823	-0.125099	6.1796	6.3047
trial number	1807	363.959	-0.757082	0.233066	45.1562	1.62723	0.743312	1.32893	1.62723	11.0555	9.42824
trial number	1808	279.184	-0.519383	0.250036	58.1677	2.43782	0.957493	0.699335	2.43782	5.81782	3.38
trial number	1809	251.698	-0.609441	0.235393	57.2296	1.14199	0.942052	0.739807	1.14199	6.15451	5.01252
trial number	1810	206.001	-0.574686	0.255113	54.1399	2.06435	0.891191	0.570962	2.06435	4.74988	2.68553
trial number	1811	193.873	-0.773996	0.229866	70.4155	3.60166	1.1591	0.723707	3.60166	6.02057	2.41891
trial number	1812	369.858	-0.62076	0.227255	60.2675	1.75643	0.992057	1.1073	1.75643	9.21171	7.45529
trial number	1813	260.514	-0.687292	0.254101	54.3896	2.25465	0.895302	0.863532	2.25465	7.18379	4.92914
trial number	1814	85.5158	-0.726514	0.251912	73.1435	1.9196	1.20401	0.299638	1.9196	2.49271	0.573108
trial number	1815	213.504	-0.779504	0.21797	45.412	1.96291	0.747523	0.802657	1.96291	6.67736	4.71446
trial number	1816	187.701	-0.793609	0.245924	45.0642	1.5166	0.741798	0.718422	1.5166	5.97661	4.46
trial number	1817	233.554	-0.872273	0.211276	77.6294	1.36534	1.27785	0.98253	1.36534	8.17375	6.80841
trial number	1818	195.463	-0.70739	0.223716	86.6237	1.00714	1.4259	0.666852	1.00714	5.54759	4.54045
trial number	1819	325.707	-0.583809	0.223326	48.1983	2.81967	0.793387	0.917073	2.81967	7.6292	4.80953
trial number	1820	343.374	-0.660535	0.249801	53.339	2.20594	0.878008	1.09388	2.20594	9.10008	6.89414
trial number	1821	224.069	-0.697139	0.239247	51.4258	0.725449	0.846515	0.75337	0.725449	6.26734	5.54189
trial number	1822	296.609	-0.592467	0.247812	63.4841	2.7484	1.04501	0.847531	2.7484	7.05068	4.30228
trial number	1823	397.081	-0.609895	0.245299	50.0508	1.76665	0.823881	1.16799	1.76665	9.71664	7.94999
trial number	1824	392.368	-0.667503	0.241492	66.7523	2.35248	1.0988	1.26314	2.35248	10.5082	8.15572
trial number	1825	269.819	-0.57921	0.219567	73.059	1.32119	1.20262	0.753727	1.32119	6.27031	4.94913
trial number	1826	321.344	-0.562405	0.227153	50.8239	3.18874	0.836608	0.871617	3.18874	7.25105	4.06231
trial number	1827	319.816	-0.797143	0.255153	63.1973	2.67837	1.04028	1.22954	2.67837	10.2286	7.55027
trial number	1828	256.946	-0.80264	0.251347	69.9714	2.41983	1.15179	0.994646	2.41983	8.27453	5.8547
trial number	1829	184.62	-0.643179	0.230129	55.1091	1.88357	0.907146	0.572688	1.88357	4.76424	2.88066
trial number	1830	335.394	-0.814717	0.249664	46.9057	2.5804	0.772111	1.31786	2.5804	10.9634	8.38296
trial number	1831	381.748	-0.627944	0.203073	67.8033	0.329585	1.1161	1.15612	0.329585	9.61788	9.28829
trial number	1832	372.215	-0.718804	0.244165	76.5765	1.7763	1.26052	1.29036	1.7763	10.7346	8.9583
trial number	1833	311.877	-0.73305	0.255246	75.7707	2.17753	1.24725	1.10262	2.17753	9.17275	6.99522
trial number	1834	233.018	-0.673918	0.240984	62.3457	1.97109	1.02627	0.757361	1.97109	6.30055	4.32946
trial number	1835	294.003	-0.876471	0.238835	83.3461	1.35941	1.37195	1.24278	1.35941	10.3388	8.97939
trial number	1836	340.81	-0.635031	0.247292	55.1288	2.64589	0.907471	1.04379	2.64589	8.68339	6.0375
trial number	1837	219.035	-0.663686	0.246727	58.8299	1.87483	0.968393	0.701104	1.87483	5.83254	3.95772
trial number	1838	263.859	-0.763956	0.242628	40.5151	0.940006	0.666914	0.972178	0.940006	8.08763	7.14762
trial number	1839	117.696	-0.613792	0.267772	49.7336	1.24821	0.81866	0.348408	1.24821	2.89843	1.65023
trial number	1840	428.36	-0.619414	0.214254	63.2651	0.883457	1.0414	1.27966	0.883457	10.6456	9.76217
trial number	1841	287.596	-0.757951	0.239477	24.5688	2.42995	0.404425	1.05131	2.42995	8.74593	6.31598
trial number	1842	253.198	-0.518511	0.221696	39.5983	2.44247	0.651824	0.633177	2.44247	5.26745	2.82498
trial number	1843	255.399	-0.660495	0.257645	71.7309	1.93102	1.18076	0.813571	1.93102	6.76816	4.83714
trial number	1844	298.622	-0.793456	0.230495	37.7052	3.57623	0.620661	1.14275	3.57623	9.50663	5.9304
trial number	1845	425.114	-0.723594	0.243383	53.9094	1.66902	0.887398	1.48357	1.66902	12.3419	10.6729
trial number	1846	265.204	-0.731503	0.249404	79.0882	0.237368	1.30186	0.935625	0.237368	7.78353	7.54617
trial number	1847	291.362	-0.835468	0.259226	58.2922	1.25562	0.959542	1.17401	1.25562	9.76664	8.51102
trial number	1848	431.642	-0.502529	0.236218	69.6152	1.4288	1.14593	1.04614	1.4288	8.70294	7.27413
trial number	1849	282.422	-0.811061	0.23276	46.5832	1.65963	0.766802	1.10474	1.65963	9.19038	7.53076
trial number	1850	339.85	-0.717345	0.258804	31.2106	1.11471	0.513755	1.17577	1.11471	9.78131	8.6666
trial number	1851	243.614	-1.02389	0.252099	36.8004	2.19833	0.605768	1.20299	2.19833	10.0078	7.80943
trial number	1852	385.202	-0.961364	0.257207	64.1172	1.01506	1.05543	1.786	1.01506	14.8579	13.8428
trial number	1853	319.943	-0.754704	0.261194	55.1425	0.510852	0.907695	1.16454	0.510852	9.68792	9.17707
trial number	1854	391.337	-0.59703	0.231388	53.561	3.97997	0.881662	1.12682	3.97997	9.37409	5.39412
trial number	1855	282.368	-0.550363	0.235746	84.7091	3.34732	1.39439	0.749498	3.34732	6.23513	2.88781
trial number	1856	523.206	-0.466319	0.238715	62.5292	2.70472	1.02929	1.17669	2.70472	9.78897	7.08425
trial number	1857	456.449	-0.436001	0.219825	72.0658	1.71341	1.18627	0.959813	1.71341	7.98476	6.27134
trial number	1858	324.535	-0.786848	0.265538	77.9162	1.2261	1.28257	1.23157	1.2261	10.2455	9.01941
trial number	1859	249.257	-0.767239	0.254646	91.6729	2.81748	1.50902	0.922325	2.81748	7.67289	4.85542
trial number	1860	309.245	-0.559693	0.240533	71.7649	1.19832	1.18132	0.834754	1.19832	6.94439	5.74606
trial number	1861	334.449	-0.657359	0.248808	55.76	1.53831	0.91786	1.06033	1.53831	8.82093	7.28262
trial number	1862	225.143	-0.606268	0.25241	37.9415	1.90886	0.624552	0.658309	1.90886	5.47653	3.56767
trial number	1863	349.848	-0.715428	0.268591	43.0061	2.18288	0.707919	1.20712	2.18288	10.0422	7.85928
trial number	1864	336.219	-0.693925	0.25133	104.906	0.150779	1.72684	1.12523	0.150779	9.36089	9.21011
trial number	1865	271.679	-0.793027	0.259537	60.2163	2.40098	0.991216	1.03908	2.40098	8.64422	6.24324
trial number	1866	312.22	-0.764479	0.240595	62.7094	1.92865	1.03225	1.15115	1.92865	9.57653	7.64787
trial number	1867	263.094	-0.582704	0.227751	77.848	1.26239	1.28145	0.739376	1.26239	6.15092	4.88854
trial number	1868	254.007	-0.694724	0.232324	64.4065	1.04665	1.06019	0.851068	1.04665	7.0801	6.03345
trial number	1869	197.185	-0.779209	0.233268	45.9138	1.39568	0.755783	0.741028	1.39568	6.16467	4.76899
trial number	1870	181.15	-0.776615	0.238233	53.0059	1.98821	0.872525	0.678502	1.98821	5.64451	3.6563
trial number	1871	119.136	-0.677316	0.207566	73.112	1.70249	1.20349	0.389172	1.70249	3.23755	1.53505
trial number	1872	473.664	-0.673523	0.230078	84.3723	1.8728	1.38884	1.53861	1.8728	12.7998	10.927
trial number	1873	272.279	-0.702217	0.236082	50.8559	2.2634	0.837135	0.922128	2.2634	7.67126	5.40786
trial number	1874	194.913	-0.740142	0.240936	72.898	2.03695	1.19997	0.695763	2.03695	5.78811	3.75116
trial number	1875	421.306	-0.555976	0.226491	74.8913	0.956733	1.23278	1.12969	0.956733	9.39799	8.44126
trial number	1876	233.305	-0.861619	0.235473	78.0191	1.43527	1.28427	0.969494	1.43527	8.0653	6.63003
trial number	1877	301.98	-0.76413	0.22731	39.3317	0.771479	0.647436	1.11289	0.771479	9.25822	8.48674
trial number	1878	461.914	-0.581696	0.240784	78.9457	2.21641	1.29952	1.29588	2.21641	10.7805	8.56408
trial number	1879	298.275	-0.805991	0.230663	63.3793	1.94954	1.04328	1.15945	1.94954	9.64558	7.69604
trial number	1880	479.9	-0.544651	0.231602	73.1433	-0.163149	1.204	1.26059	-0.163149	10.487	10.6501
trial number	1881	329.01	-0.734566	0.219198	69.5084	1.05265	1.14417	1.16559	1.05265	9.69667	8.64401
trial number	1882	401.259	-0.781934	0.230485	60.1019	1.90641	0.989332	1.51322	1.90641	12.5886	10.6822
trial number	1883	269.472	-0.674464	0.234787	48.774	1.3937	0.802863	0.876553	1.3937	7.29211	5.89841
trial number	1884	143.959	-0.684251	0.255167	64.3506	2.64933	1.05927	0.475074	2.64933	3.95218	1.30285
trial number	1885	303.075	-0.677985	0.236721	70.9921	-0.15578	1.1686	0.991007	-0.15578	8.24427	8.40005
trial number	1886	141.111	-0.630132	0.259753	84.9596	1.99176	1.39851	0.428842	1.99176	3.56757	1.57581
trial number	1887	273.678	-0.658182	0.227312	51.9321	1.36264	0.85485	0.868745	1.36264	7.22715	5.86452
trial number	1888	457.356	-0.581954	0.266077	44.6454	2.13621	0.734903	1.28366	2.13621	10.6789	8.54265
trial number	1889	270.382	-0.752331	0.248802	61.9708	1.31031	1.0201	0.981056	1.31031	8.16148	6.85117
trial number	1890	320.126	-0.649424	0.270098	55.3841	1.26985	0.911672	1.00266	1.26985	8.34124	7.07139
trial number	1891	311.66	-0.76019	0.230431	46.4058	1.98309	0.763881	1.14264	1.98309	9.50574	7.52265
trial number	1892	231.627	-0.810304	0.249684	57.2646	1.18571	0.942627	0.905198	1.18571	7.53041	6.3447
trial number	1893	138.071	-0.61515	0.247576	72.0073	-0.47783	1.1853	0.409628	-0.47783	3.40773	3.88556
trial number	1894	199.277	-0.761648	0.258667	55.079	2.21649	0.906651	0.732012	2.21649	6.08967	3.87317
trial number	1895	333.78	-0.666671	0.262676	81.8746	2.96425	1.34773	1.07319	2.96425	8.92799	5.96374
trial number	1896	259.289	-0.742061	0.236475	74.9463	1.81441	1.23368	0.927962	1.81441	7.71979	5.90538
trial number	1897	187.36	-0.567918	0.242627	48.3919	0.896739	0.796574	0.513179	0.896739	4.26918	3.37244
trial number	1898	289.232	-0.677246	0.249033	44.508	1.78666	0.732642	0.944711	1.78666	7.85912	6.07247
trial number	1899	335.216	-0.630226	0.236924	45.2041	2.38156	0.744101	1.01889	2.38156	8.47624	6.09468
trial number	1900	167.351	-0.885161	0.270701	66.2696	1.85757	1.09086	0.714427	1.85757	5.94337	4.0858
trial number	1901	310.109	-0.678486	0.240432	44.0422	1.09901	0.724975	1.01476	1.09901	8.44184	7.34283
trial number	1902	397.078	-0.749176	0.256602	79.8377	1.23532	1.3142	1.43471	1.23532	11.9355	10.7002
trial number	1903	255.922	-0.710763	0.253007	86.0269	2.15493	1.41608	0.877283	2.15493	7.29819	5.14326
trial number	1904	344.243	-0.607506	0.254171	61.8231	1.87244	1.01767	1.00861	1.87244	8.39068	6.51825
trial number	1905	475.445	-0.482093	0.23604	49.157	2.10937	0.809168	1.10545	2.10937	9.19629	7.08692
trial number	1906	349.453	-1.0258	0.25633	59.5249	2.10932	0.979834	1.72886	2.10932	14.3825	12.2732
trial number	1907	342.981	-0.920311	0.262135	48.8719	2.05143	0.804476	1.52234	2.05143	12.6645	10.613
trial number	1908	456.145	-0.859967	0.24307	44.436	1.62551	0.731456	1.89187	1.62551	15.7386	14.1131
trial number	1909	381.476	-0.737	0.249211	60.2671	1.60053	0.992051	1.35594	1.60053	11.2802	9.67967
trial number	1910	357.875	-0.731619	0.273512	73.1714	0.654762	1.20447	1.26277	0.654762	10.5051	9.85029
trial number	1911	237.831	-0.609489	0.234343	88.8343	0.636811	1.46229	0.699102	0.636811	5.81589	5.17907
trial number	1912	318.898	-0.801953	0.261433	74.8961	2.51893	1.23286	1.23341	2.51893	10.2608	7.74191
trial number	1913	221.154	-0.791503	0.270149	68.9039	1.60419	1.13422	0.844215	1.60419	7.02309	5.4189
trial number	1914	147.35	-0.654423	0.244398	73.7795	3.79506	1.21448	0.465067	3.79506	3.86893	0.0738669
trial number	1915	264.286	-0.808324	0.252616	76.1692	2.64097	1.25381	1.03031	2.64097	8.57121	5.93024
trial number	1916	324.703	-0.490743	0.245046	70.6025	3.21543	1.16218	0.768504	3.21543	6.39325	3.17782
trial number	1917	337.772	-0.807595	0.22314	70.6549	1.90213	1.16304	1.3156	1.90213	10.9446	9.04246
trial number	1918	306.152	-0.79035	0.24201	62.356	2.77342	1.02644	1.16698	2.77342	9.70818	6.93475
trial number	1919	400.623	-0.666863	0.239012	56.7445	2.09679	0.934066	1.28848	2.09679	10.719	8.62221
trial number	1920	171.705	-0.781115	0.263012	78.4876	2.4332	1.29198	0.646851	2.4332	5.3812	2.948
trial number	1921	222.402	-0.725548	0.235736	61.4256	2.8295	1.01112	0.778236	2.8295	6.47421	3.64471
trial number	1922	370.983	-0.698779	0.242696	71.5799	2.16208	1.17827	1.25026	2.16208	10.401	8.23892
trial number	1923	135.062	-0.558719	0.238077	54.3354	2.05134	0.89441	0.363942	2.05134	3.02766	0.976321
trial number	1924	403.492	-0.815912	0.263815	89.6102	2.82154	1.47507	1.58776	2.82154	13.2087	10.3872
trial number	1925	265.117	-0.578444	0.234452	40.1667	3.14684	0.66118	0.739615	3.14684	6.15292	3.00608
trial number	1926	338.711	-0.805818	0.232637	64.7215	1.35565	1.06538	1.31635	1.35565	10.9508	9.59519
trial number	1927	283.089	-0.665289	0.250157	23.0718	3.09673	0.379783	0.908321	3.09673	7.55639	4.45966
trial number	1928	122.671	-0.730891	0.259798	64.3071	1.65556	1.05855	0.432417	1.65556	3.59731	1.94174
trial number	1929	437.439	-0.790201	0.23375	51.0355	1.79978	0.84009	1.6671	1.79978	13.8687	12.0689
trial number	1930	238.581	-0.630333	0.224443	86.4963	0.53262	1.42381	0.725291	0.53262	6.03375	5.50113
trial number	1931	203.514	-0.438618	0.253879	64.3836	1.12661	1.05981	0.430515	1.12661	3.58149	2.45488
trial number	1932	241.617	-0.733313	0.227462	55.9628	1.9976	0.921199	0.854521	1.9976	7.10883	5.11123
trial number	1933	264.332	-0.721116	0.256429	67.9142	1.69503	1.11793	0.91931	1.69503	7.64781	5.95278
trial number	1934	328.809	-0.654178	0.233926	59.6401	1.60686	0.98173	1.0374	1.60686	8.63021	7.02336
trial number	1935	506.395	-0.680439	0.255658	50.7721	3.59058	0.835754	1.66182	3.59058	13.8248	10.2343
trial number	1936	354.167	-0.570939	0.255263	39.9178	1.88356	0.657083	0.975225	1.88356	8.11297	6.22941
trial number	1937	154.058	-0.794343	0.269865	79.3828	2.08541	1.30671	0.590198	2.08541	4.9099	2.8245
trial number	1938	359.923	-0.801517	0.222193	21.263	0.69253	0.350008	1.39132	0.69253	11.5745	10.882
trial number	1939	295.25	-0.595621	0.229048	41.0521	1.7577	0.675755	0.848138	1.7577	7.05573	5.29803
trial number	1940	109.085	-0.837892	0.231252	63.6825	2.13105	1.04827	0.440816	2.13105	3.66718	1.53614
trial number	1941	426.471	-0.773965	0.246625	73.1288	0.733561	1.20377	1.5919	0.733561	13.2432	12.5096
trial number	1942	310.238	-0.694592	0.228505	55.0375	2.86144	0.905967	1.03928	2.86144	8.64584	5.7844
trial number	1943	443.586	-0.758473	0.24316	75.223	2.59794	1.23824	1.62265	2.59794	13.499	10.901
trial number	1944	236.221	-0.587435	0.215131	50.4628	2.4322	0.830663	0.669246	2.4322	5.56751	3.1353
trial number	1945	358.746	-0.66285	0.213853	67.8587	1.79568	1.11702	1.14686	1.79568	9.54079	7.74511
trial number	1946	224.103	-0.717292	0.233717	62.7937	1.06933	1.03364	0.775266	1.06933	6.4495	5.38017
trial number	1947	449.556	-0.779241	0.253663	72.7086	0.437613	1.19685	1.68951	0.437613	14.0552	13.6176
trial number	1948	376.896	-0.791054	0.222018	65.1191	1.58319	1.07192	1.43792	1.58319	11.9622	10.379
trial number	1949	245.058	-0.777143	0.242677	42.7012	1.16841	0.702901	0.918495	1.16841	7.64103	6.47262
trial number	1950	330.664	-0.51788	0.239104	55.4761	2.06833	0.913187	0.825892	2.06833	6.87066	4.80233
trial number	1951	347.22	-0.745506	0.239631	80.192	2.62776	1.32003	1.24842	2.62776	10.3857	7.75798
trial number	1952	316.203	-0.605178	0.239993	46.1414	1.82527	0.759529	0.922901	1.82527	7.67768	5.85242
trial number	1953	223.437	-0.71944	0.260512	67.8853	1.296	1.11745	0.775275	1.296	6.44957	5.15357
trial number	1954	501.177	-0.595982	0.249922	51.1379	2.47712	0.841775	1.44056	2.47712	11.9841	9.507
trial number	1955	351.082	-0.67684	0.262766	35.0197	2.26352	0.576456	1.14604	2.26352	9.53401	7.2705
trial number	1956	456.162	-0.80211	0.223784	80.043	1.88813	1.31758	1.76466	1.88813	14.6803	12.7922
trial number	1957	326.001	-0.718506	0.232669	59.2525	3.04583	0.97535	1.12968	3.04583	9.39789	6.35206
trial number	1958	279.777	-0.804035	0.238854	72.347	1.86291	1.1909	1.08491	1.86291	9.02546	7.16255
trial number	1959	362.914	-0.631932	0.225149	38.6278	-0.133466	0.635848	1.10606	-0.133466	9.20143	9.3349
trial number	1960	298.872	-0.689504	0.233625	63.5388	2.63295	1.04591	0.993867	2.63295	8.26805	5.6351
trial number	1961	278.567	-0.760408	0.246265	74.983	2.73543	1.23429	1.0216	2.73543	8.4988	5.76337
trial number	1962	224.583	-0.705914	0.230052	59.5931	2.21362	0.980957	0.7646	2.21362	6.36077	4.14715
trial number	1963	278.915	-0.844335	0.253901	72.7629	2.43357	1.19774	1.13578	2.43357	9.44862	7.01505
trial number	1964	234.57	-0.813513	0.259219	58.1397	1.80464	0.957031	0.92033	1.80464	7.6563	5.85165
trial number	1965	286.682	-0.807592	0.252049	55.1234	1.4223	0.907381	1.1166	1.4223	9.28911	7.86682
trial number	1966	360.285	-0.533837	0.248932	46.1364	2.0808	0.759448	0.9276	2.0808	7.71678	5.63598
trial number	1967	255.01	-0.788747	0.234643	57.1269	2.24205	0.94036	0.970065	2.24205	8.07005	5.828
trial number	1968	335.314	-0.710588	0.23239	57.1238	3.1086	0.940309	1.14915	3.1086	9.55986	6.45126
trial number	1969	315.262	-0.622063	0.233165	41.8658	1.37794	0.68915	0.945828	1.37794	7.86842	6.49048
trial number	1970	342.233	-0.65032	0.256291	61.998	1.65796	1.02054	1.07339	1.65796	8.92958	7.27162
trial number	1971	275.818	-0.544095	0.2507	60.3132	1.83801	0.992809	0.723776	1.83801	6.02115	4.18314
trial number	1972	292.612	-0.689416	0.212943	82.6887	3.28331	1.36113	0.972927	3.28331	8.09386	4.81055
trial number	1973	259.811	-0.608254	0.235455	47.3704	1.69629	0.77976	0.762166	1.69629	6.34052	4.64422
trial number	1974	258.468	-0.680088	0.231031	19.1198	0.763842	0.314729	0.84777	0.763842	7.05266	6.28882
trial number	1975	312.643	-0.662246	0.246092	59.7926	1.55726	0.984241	0.998562	1.55726	8.30712	6.74985
trial number	1976	494.808	-0.672654	0.219699	62.7044	1.33144	1.03217	1.60522	1.33144	13.3539	12.0225
trial number	1977	285.002	-0.637239	0.252722	20.382	-0.00149747	0.335506	0.875904	-0.00149747	7.28672	7.28821
trial number	1978	232.308	-0.784817	0.248323	46.7606	2.77094	0.769722	0.879304	2.77094	7.315	4.54405
trial number	1979	224.558	-0.543754	0.243353	88.4553	0.872219	1.45605	0.588894	0.872219	4.89906	4.02684
trial number	1980	125.921	-0.551044	0.236491	68.2501	0.733891	1.12346	0.334649	0.733891	2.78397	2.05008
trial number	1981	324.632	-0.95181	0.217982	60.9939	2.14399	1.00402	1.49021	2.14399	12.3972	10.2532
trial number	1982	319.959	-0.518201	0.27021	39.3549	0.797026	0.647818	0.799648	0.797026	6.65233	5.85531
trial number	1983	340.441	-0.73185	0.249157	48.8489	0.140958	0.804097	1.20163	0.140958	9.99644	9.85548
trial number	1984	165.015	-0.809966	0.233509	48.7888	1.45374	0.803109	0.64461	1.45374	5.36256	3.90882
trial number	1985	350.208	-0.585485	0.255471	52.0456	1.43006	0.856717	0.988891	1.43006	8.22666	6.79661
trial number	1986	354.425	-0.777633	0.255164	48.3489	2.3644	0.795866	1.32925	2.3644	11.0581	8.69372
trial number	1987	366.578	-0.64816	0.236588	52.0928	4.00233	0.857495	1.14592	4.00233	9.53302	5.53069
trial number	1988	248.999	-0.593685	0.235946	86.4514	2.94943	1.42307	0.712953	2.94943	5.93111	2.98168
trial number	1989	303.617	-0.695724	0.243091	93.4249	1.66695	1.53786	1.01875	1.66695	8.4751	6.80815
trial number	1990	301.251	-0.684159	0.252162	65.7978	4.38608	1.08309	0.994012	4.38608	8.26927	3.88319
[truncated: 8,010 more rows]

## Sheet: Model inputs
Parameters that would impact the effectiveness of a SSB duty in reducing obesity rates, shown with rational high and low values for each parameter.
			In Probabilistic Sensitivity Analysis					0.510204
Parameter	Low value	High value	Mean value used	SD Used	Distribution Used	Low value - data source	High value - data source	Source	Impact on obesity
SSB Consumption	123ml/day	478ml/day	300.5	90.5612	Normal	NDNS	Manufacturer data	Have used average of 2 values as central assumption with (1/1.96) difference between value and average as SD (Assumes low and high values as 95% CIs)	If SSB consumption is higher as in sales data, then duty will have a bigger effect on obesity rate.
Price Elasticity of Demand	-0.46	-0.92	-0.69	-0.117347	Normal	Ng et al (2012)	Briggs et al (2013)	Have used average of 2 values as central assumption with (1/1.96) difference between value and average as SD (Assumes low and high values as 95% CIs)	If price elasticity is higher as in paper by Briggs (2013) then consumers will be more sensitive to price and SSB duty will have a bigger effect.
Current obesity Rates	0.227	0.256	0.2415	0.0145	Normal	England modelled obesity estimates (APHO 2011)	England modelled obesity estimates (APHO 2011)	Have used average of 2 values as central assumption with difference between value and average as SD.	If there are fewer obese people in the population than the evidence suggests, then an SSB duty may have a slightly smaller effect as fewer people are being pushed down over the threshold from obese to overweight.
Change in obesity rates over time	Increase 2010-2030; 35% in women, 58% in men (UK)	Increase 2010-2030; 65% in women, 85% in men (UK)	60.75	14.25	Normal	Wang et al (2011)	Wang et al (2011)	Have used average of 2 values as central assumption with difference (1/1.96) between value and average as SD (Assumes low and high values as 95% CIs)	If obesity is levelling out then projected future obesity rates may be lower, but the impact of the SSB duty should still be similar.
Substitution of calories	0	3.55kcal	1.775	0.905612	Normal		Briggs (2013) net change in kcal per day from non-SSBs. Highest individual increase in calories is for milk	Have used average of 2 values as central assumption with difference (1/1.96) between value and average as SD (Assumes low and high values as 95% CIs)	If individuals substitute more calories from other foods or drinks, then SSB duty may have a smaller effect, however most evidence suggests substitution is low for SSBs.
Cross substitution of products	0	0.154	Not included in PSA				Briggs et al (2013) [highest is for CPE for SSBs non-conc. and tea & coffee)		If individuals swap to cheaper products rather than reducing consumption then an SSB duty may have a smaller effect or no effect.
Effect of SSB consumption on total energy balance	0	Unknown	Not included in PSA						If SSB calories do not make as big a difference to weight, or if people compensate by becoming slightly less active then the effect on obesity and outcomes may be smaller than predicted.
Additional effect of SSB duty on public opinion / psychology /media	0	Unknown	Not included in PSA						If an SSB duty has a lot of media coverage it might have a bigger than anticipated effect in changing people's behaviour as they realise how harmful SSBs are.
Pass-on rate (the amount of a duty that is passed on to consumers)	0	1	Not included in PSA				Briggs et al (2013)		If manufacturers or vendors absorb all or some of the cost of the SSB duty rather than passing it onto the consumer, then the SSB duty will not reduce consumption by as much as predicted.

## Sheet: SSB consumption
Bin	Frequency	Cumulative %
-23.6932	1	0.0001
-16.9358	2	0.0003
-10.1784	0	0.0003
-3.42099	0	0.0003
3.33642	2	0.0005
10.0938	2	0.0007
16.8512	3	0.001
23.6087	1	0.0011
30.3661	3	0.0014
37.1235	3	0.0017
43.8809	6	0.0023
50.6383	7	0.003
57.3957	9	0.0039
64.1531	13	0.0052
70.9105	8	0.006
77.6679	14	0.0074
84.4253	11	0.0085
91.1828	20	0.0105
97.9402	24	0.0129
104.698	18	0.0147
111.455	31	0.0178
118.212	31	0.0209
124.97	51	0.026
131.727	48	0.0308
138.485	50	0.0358
145.242	67	0.0425
151.999	81	0.0506
158.757	77	0.0583
165.514	84	0.0667
172.272	96	0.0763
179.029	118	0.0881
185.787	122	0.1003
192.544	125	0.1128
199.301	153	0.1281
206.059	179	0.146
212.816	203	0.1663
219.574	183	0.1846
226.331	189	0.2035
233.088	217	0.2252
239.846	246	0.2498
246.603	243	0.2741
253.361	251	0.2992
260.118	276	0.3268
266.875	302	0.357
273.633	276	0.3846
280.39	291	0.4137
287.148	318	0.4455
293.905	304	0.4759
300.662	304	0.5063
307.42	279	0.5342
314.177	264	0.5606
320.935	300	0.5906
327.692	269	0.6175
334.45	276	0.6451
341.207	274	0.6725
347.964	289	0.7014
354.722	257	0.7271
361.479	249	0.752
368.237	221	0.7741
374.994	210	0.7951
381.751	203	0.8154
388.509	181	0.8335
395.266	181	0.8516
402.024	148	0.8664
408.781	146	0.881
415.538	156	0.8966
422.296	128	0.9094
429.053	107	0.9201
435.811	94	0.9295
442.568	90	0.9385
449.326	80	0.9465
456.083	65	0.953
462.84	53	0.9583
469.598	57	0.964
476.355	56	0.9696
483.113	43	0.9739
489.87	37	0.9776
496.627	33	0.9809
503.385	40	0.9849
510.142	27	0.9876
516.9	20	0.9896
523.657	17	0.9913
530.414	18	0.9931
537.172	20	0.9951
543.929	12	0.9963
550.687	6	0.9969
557.444	9	0.9978
564.201	5	0.9983
570.959	6	0.9989
577.716	3	0.9992
584.474	2	0.9994
591.231	1	0.9995
597.989	1	0.9996
604.746	0	0.9996
611.503	2	0.9998
618.261	0	0.9998
625.018	0	0.9998
631.776	1	0.9999
638.533	0	0.9999
645.29	0	0.9999
More	1	1

## Sheet: PED
Bin	Frequency
-1.21786	1
-1.20829	0
-1.19872	0
-1.18916	0
-1.17959	1
-1.17002	0
-1.16045	0
-1.15089	0
-1.14132	0
-1.13175	0
-1.12219	0
-1.11262	0
-1.10305	1
-1.09349	1
-1.08392	0
-1.07435	0
-1.06478	2
-1.05522	4
-1.04565	4
-1.03608	2
-1.02652	5
-1.01695	3
-1.00738	6
-0.997815	9
-0.988248	12
-0.978681	12
-0.969114	16
-0.959547	22
-0.94998	31
-0.940413	22
-0.930846	42
-0.921279	49
-0.911712	47
-0.902145	65
-0.892578	67
-0.883011	83
-0.873443	96
-0.863876	103
-0.854309	123
-0.844742	131
-0.835175	147
-0.825608	149
-0.816041	170
-0.806474	202
-0.796907	212
-0.78734	230
-0.777773	239
-0.768206	239
-0.758639	278
-0.749072	297
-0.739505	304
-0.729938	283
-0.720371	287
-0.710804	296
-0.701237	335
-0.69167	318
-0.682102	324
-0.672535	331
-0.662968	301
-0.653401	316
-0.643834	292
-0.634267	312
-0.6247	281
-0.615133	249
-0.605566	271
-0.595999	235
-0.586432	246
-0.576865	227
-0.567298	196
-0.557731	177
-0.548164	175
-0.538597	150
-0.52903	139
-0.519463	132
-0.509896	101
-0.500329	99
-0.490761	87
-0.481194	69
-0.471627	59
-0.46206	52
-0.452493	34
-0.442926	35
-0.433359	27
-0.423792	23
-0.414225	29
-0.404658	15
-0.395091	15
-0.385524	11
-0.375957	6
-0.36639	10
-0.356823	8
-0.347256	5
-0.337689	1
-0.328122	3
-0.318555	2
-0.308988	3
-0.29942	2
-0.289853	1
-0.280286	0
-0.270719	2
More	1

## Sheet: Obesity
Bin	Frequency
0.172961	1
0.174301	0
0.175641	0
0.176982	0
0.178322	0
0.179662	0
0.181003	0
0.182343	0
0.183683	0
0.185024	0
0.186364	1
0.187704	0
0.189045	1
0.190385	0
0.191725	0
0.193066	0
0.194406	1
0.195746	1
0.197087	2
0.198427	3
0.199767	5
0.201108	6
0.202448	6
0.203788	10
0.205129	11
0.206469	10
0.207809	15
0.20915	28
0.21049	36
0.21183	53
0.213171	52
0.214511	60
0.215851	64
0.217192	104
0.218532	104
0.219872	116
0.221213	108
0.222553	146
0.223893	148
0.225234	190
0.226574	207
0.227914	215
0.229255	258
0.230595	278
0.231935	284
0.233276	309
0.234616	326
0.235956	338
0.237297	340
0.238637	382
0.239977	327
0.241318	375
0.242658	353
0.243998	353
0.245339	357
0.246679	371
0.248019	336
0.24936	335
0.2507	309
0.25204	289
0.253381	273
0.254721	247
0.256061	263
0.257402	195
0.258742	171
0.260082	170
0.261423	173
0.262763	157
0.264103	122
0.265444	85
0.266784	92
0.268124	71
0.269465	62
0.270805	62
0.272145	48
0.273486	44
0.274826	39
0.276166	14
0.277507	23
0.278847	16
0.280187	7
0.281528	8
0.282868	10
0.284208	7
0.285549	4
0.286889	1
0.288229	3
0.28957	4
0.29091	2
0.29225	1
0.293591	0
0.294931	0
0.296271	0
0.297612	1
0.298952	0
0.300292	0
0.301633	0
0.302973	0
0.304313	0
0.305654	0
More	1

## Sheet: Obesity change
Bin	Frequency
5.75235	1
6.82001	0
7.88768	1
8.95535	0
10.023	1
11.0907	1
12.1583	2
13.226	1
14.2937	0
15.3614	1
16.429	0
17.4967	2
18.5644	5
19.632	8
20.6997	3
21.7674	8
22.835	7
23.9027	11
24.9704	13
26.038	17
27.1057	16
28.1734	24
29.241	24
30.3087	27
31.3764	23
32.444	31
33.5117	36
34.5794	40
35.647	68
36.7147	77
37.7824	76
38.85	92
39.9177	91
40.9854	86
42.053	124
43.1207	120
44.1884	145
45.256	160
46.3237	170
47.3914	195
48.459	181
49.5267	216
50.5944	232
51.662	227
52.7297	257
53.7974	262
54.865	285
55.9327	279
57.0004	302
58.068	298
59.1357	311
60.2034	293
61.271	305
62.3387	317
63.4064	292
64.474	286
65.5417	261
66.6094	272
67.677	258
68.7447	243
69.8124	237
70.88	263
71.9477	255
73.0154	229
74.083	191
75.1507	182
76.2184	173
77.286	172
78.3537	150
79.4214	120
80.489	118
81.5567	108
82.6244	100
83.6921	82
84.7597	68
85.8274	80
86.8951	55
87.9627	62
89.0304	42
90.0981	39
91.1657	30
92.2334	22
93.3011	18
94.3687	22
95.4364	21
96.5041	20
97.5717	11
98.6394	11
99.7071	5
100.775	6
101.842	2
102.91	4
103.978	5
105.045	2
106.113	2
107.181	4
108.248	1
109.316	2
110.384	1
111.451	0
More	1

## Sheet: Calories from subsitution
Bin	Frequency
-1.49249	1
-1.42143	1
-1.35037	0
-1.27931	1
-1.20826	1
-1.1372	2
-1.06614	2
-0.995082	3
-0.924025	2
-0.852967	4
-0.781909	5
-0.710852	8
-0.639794	6
-0.568736	3
-0.497679	11
-0.426621	9
-0.355563	22
-0.284506	20
-0.213448	25
-0.14239	29
-0.0713328	35
-0.000275196	43
0.0707825	53
0.14184	62
0.212898	75
0.283955	64
0.355013	85
0.426071	95
0.497128	107
0.568186	137
0.639244	138
0.710301	123
0.781359	161
0.852417	180
0.923474	186
0.994532	220
1.06559	229
1.13665	216
1.2077	237
1.27876	253
1.34982	249
1.42088	273
1.49194	314
1.56299	285
1.63405	306
1.70511	308
1.77617	384
1.84722	326
1.91828	321
1.98934	318
2.0604	335
2.13145	290
2.20251	280
2.27357	278
2.34463	258
2.41568	246
2.48674	241
2.5578	237
2.62886	239
2.69992	180
2.77097	191
2.84203	172
2.91309	128
2.98415	123
3.0552	125
3.12626	107
3.19732	95
3.26838	73
3.33943	69
3.41049	56
3.48155	31
3.55261	51
3.62366	38
3.69472	44
3.76578	37
3.83684	25
3.9079	30
3.97895	10
4.05001	10
4.12107	13
4.19213	12
4.26318	8
4.33424	5
4.4053	5
4.47636	4
4.54741	2
4.61847	4
4.68953	4
4.76059	1
4.83165	1
4.9027	1
4.97376	0
5.04482	1
5.11588	0
5.18693	0
5.25799	0
5.32905	1
5.40011	0
5.47116	0
5.54222	0
More	1
